# Supplementary material for: Transcriptome Dynamics of Terminal Buds During Flower Bud Morphogenesis in Blueberry
Source: Genes (Basel). 2026 Jul 21;17(7):837. doi: 10.3390/genes17070837 (PMC13410079; doi:10.3390/genes17070837)
Supplement: Supplementary file 1 [file genes-17-00837-s001.zip]

Archive with 2 entries (2 files):
- Table S2. The detail information of the node and edge of the co-expression network..xlsx
- Table S1. Primer sequences for qPCR.xlsx
