# Supplementary material for: Transcriptome Dynamics of Terminal Buds During Flower Bud Morphogenesis in Blueberry
Source: Genes (Basel). 2026 Jul 21;17(7):837. doi: 10.3390/genes17070837 (PMC13410079; doi:10.3390/genes17070837)
Supplement: Supplementary file 1 [file genes-17-00837-s001.zip › Table S2. The detail information of the node and edge of the co-expression network..xlsx]

## Sheet: Fig7A-edge
Correlation	EdgeBetweenness	EdgeType	interaction	name	selected	shared interaction	shared name
-0.965262	158.452	Negative	interacts with	VaccDscaff12-snap-gene-329.48 (interacts with) VaccDscaff38-processed-gene-283.17	FALSE	interacts with	VaccDscaff12-snap-gene-329.48 (interacts with) VaccDscaff38-processed-gene-283.17
0.960962	40.4554	Positive	interacts with	VaccDscaff39-augustus-gene-27.19 (interacts with) VaccDscaff3-augustus-gene-6.45	FALSE	interacts with	VaccDscaff39-augustus-gene-27.19 (interacts with) VaccDscaff3-augustus-gene-6.45
-0.987031	33.9884	Negative	interacts with	VaccDscaff23-processed-gene-301.5 (interacts with) VaccDscaff48-augustus-gene-100.32	FALSE	interacts with	VaccDscaff23-processed-gene-301.5 (interacts with) VaccDscaff48-augustus-gene-100.32
-0.961359	40.7301	Negative	interacts with	VaccDscaff39-augustus-gene-27.19 (interacts with) VaccDscaff10-augustus-gene-93.17	FALSE	interacts with	VaccDscaff39-augustus-gene-27.19 (interacts with) VaccDscaff10-augustus-gene-93.17
-0.966337	44.8717	Negative	interacts with	VaccDscaff12-snap-gene-329.48 (interacts with) VaccDscaff13-augustus-gene-144.37	FALSE	interacts with	VaccDscaff12-snap-gene-329.48 (interacts with) VaccDscaff13-augustus-gene-144.37
0.962537	58.5887	Positive	interacts with	VaccDscaff39-augustus-gene-27.19 (interacts with) VaccDscaff28-augustus-gene-340.36	FALSE	interacts with	VaccDscaff39-augustus-gene-27.19 (interacts with) VaccDscaff28-augustus-gene-340.36
-0.969196	23.9332	Negative	interacts with	VaccDscaff12-snap-gene-329.48 (interacts with) VaccDscaff51-augustus-gene-16.34	FALSE	interacts with	VaccDscaff12-snap-gene-329.48 (interacts with) VaccDscaff51-augustus-gene-16.34
0.962912	36.4311	Positive	interacts with	VaccDscaff39-augustus-gene-27.19 (interacts with) VaccDscaff30-processed-gene-305.28	FALSE	interacts with	VaccDscaff39-augustus-gene-27.19 (interacts with) VaccDscaff30-processed-gene-305.28
-0.963281	30.3754	Negative	interacts with	VaccDscaff39-augustus-gene-27.19 (interacts with) VaccDscaff883-augustus-gene-0.6	FALSE	interacts with	VaccDscaff39-augustus-gene-27.19 (interacts with) VaccDscaff883-augustus-gene-0.6
0.950488	133.777	Positive	interacts with	VaccDscaff93-augustus-gene-0.19 (interacts with) VaccDscaff1-augustus-gene-404.27	FALSE	interacts with	VaccDscaff93-augustus-gene-0.19 (interacts with) VaccDscaff1-augustus-gene-404.27
0.950843	91.2793	Positive	interacts with	VaccDscaff93-augustus-gene-0.19 (interacts with) VaccDscaff42-augustus-gene-12.25	FALSE	interacts with	VaccDscaff93-augustus-gene-0.19 (interacts with) VaccDscaff42-augustus-gene-12.25
0.965852	22.7178	Positive	interacts with	VaccDscaff39-augustus-gene-27.19 (interacts with) VaccDscaff17-snap-gene-157.22	FALSE	interacts with	VaccDscaff39-augustus-gene-27.19 (interacts with) VaccDscaff17-snap-gene-157.22
-0.955491	108.838	Negative	interacts with	VaccDscaff93-augustus-gene-0.19 (interacts with) VaccDscaff1-augustus-gene-341.27	FALSE	interacts with	VaccDscaff93-augustus-gene-0.19 (interacts with) VaccDscaff1-augustus-gene-341.27
0.956571	172.906	Positive	interacts with	VaccDscaff93-augustus-gene-0.19 (interacts with) VaccDscaff19-augustus-gene-9.16	FALSE	interacts with	VaccDscaff93-augustus-gene-0.19 (interacts with) VaccDscaff19-augustus-gene-9.16
0.966585	36.3342	Positive	interacts with	VaccDscaff39-augustus-gene-27.19 (interacts with) VaccDscaff48-augustus-gene-100.32	FALSE	interacts with	VaccDscaff39-augustus-gene-27.19 (interacts with) VaccDscaff48-augustus-gene-100.32
-0.966976	17.1672	Negative	interacts with	VaccDscaff39-augustus-gene-27.19 (interacts with) VaccDscaff22-augustus-gene-46.36	FALSE	interacts with	VaccDscaff39-augustus-gene-27.19 (interacts with) VaccDscaff22-augustus-gene-46.36
0.96718	19.3382	Positive	interacts with	VaccDscaff39-augustus-gene-27.19 (interacts with) VaccDscaff1236-augustus-gene-0.3	FALSE	interacts with	VaccDscaff39-augustus-gene-27.19 (interacts with) VaccDscaff1236-augustus-gene-0.3
0.969957	29.7219	Positive	interacts with	VaccDscaff39-augustus-gene-27.19 (interacts with) VaccDscaff32-augustus-gene-315.40	FALSE	interacts with	VaccDscaff39-augustus-gene-27.19 (interacts with) VaccDscaff32-augustus-gene-315.40
0.970095	72.5811	Positive	interacts with	VaccDscaff39-augustus-gene-27.19 (interacts with) VaccDscaff1-augustus-gene-404.27	FALSE	interacts with	VaccDscaff39-augustus-gene-27.19 (interacts with) VaccDscaff1-augustus-gene-404.27
0.970198	25.7684	Positive	interacts with	VaccDscaff39-augustus-gene-27.19 (interacts with) VaccDscaff5-augustus-gene-381.33	FALSE	interacts with	VaccDscaff39-augustus-gene-27.19 (interacts with) VaccDscaff5-augustus-gene-381.33
-0.960908	173.334	Negative	interacts with	VaccDscaff93-augustus-gene-0.19 (interacts with) VaccDscaff883-augustus-gene-0.6	FALSE	interacts with	VaccDscaff93-augustus-gene-0.19 (interacts with) VaccDscaff883-augustus-gene-0.6
0.971366	91.1055	Positive	interacts with	VaccDscaff39-augustus-gene-27.19 (interacts with) VaccDscaff38-processed-gene-283.17	FALSE	interacts with	VaccDscaff39-augustus-gene-27.19 (interacts with) VaccDscaff38-processed-gene-283.17
0.971811	29.8096	Positive	interacts with	VaccDscaff39-augustus-gene-27.19 (interacts with) VaccDscaff27-snap-gene-117.30	FALSE	interacts with	VaccDscaff39-augustus-gene-27.19 (interacts with) VaccDscaff27-snap-gene-117.30
0.961076	44.7688	Positive	interacts with	VaccDscaff93-augustus-gene-0.19 (interacts with) VaccDscaff5-augustus-gene-381.33	FALSE	interacts with	VaccDscaff93-augustus-gene-0.19 (interacts with) VaccDscaff5-augustus-gene-381.33
0.961543	103.851	Positive	interacts with	VaccDscaff93-augustus-gene-0.19 (interacts with) VaccDscaff48-augustus-gene-100.32	FALSE	interacts with	VaccDscaff93-augustus-gene-0.19 (interacts with) VaccDscaff48-augustus-gene-100.32
0.964866	87.3312	Positive	interacts with	VaccDscaff93-augustus-gene-0.19 (interacts with) VaccDscaff3-augustus-gene-6.45	FALSE	interacts with	VaccDscaff93-augustus-gene-0.19 (interacts with) VaccDscaff3-augustus-gene-6.45
0.975027	26.5088	Positive	interacts with	VaccDscaff39-augustus-gene-27.19 (interacts with) VaccDscaff42-augustus-gene-12.25	FALSE	interacts with	VaccDscaff39-augustus-gene-27.19 (interacts with) VaccDscaff42-augustus-gene-12.25
-0.975555	26.2675	Negative	interacts with	VaccDscaff39-augustus-gene-27.19 (interacts with) VaccDscaff1-augustus-gene-341.27	FALSE	interacts with	VaccDscaff39-augustus-gene-27.19 (interacts with) VaccDscaff1-augustus-gene-341.27
0.975835	44.5143	Positive	interacts with	VaccDscaff39-augustus-gene-27.19 (interacts with) VaccDscaff19-augustus-gene-9.16	FALSE	interacts with	VaccDscaff39-augustus-gene-27.19 (interacts with) VaccDscaff19-augustus-gene-9.16
-0.952406	262.195	Negative	interacts with	VaccDscaff27-snap-gene-148.16 (interacts with) VaccDscaff15-processed-gene-138.5	FALSE	interacts with	VaccDscaff27-snap-gene-148.16 (interacts with) VaccDscaff15-processed-gene-138.5
-0.954316	230.084	Negative	interacts with	VaccDscaff27-snap-gene-148.16 (interacts with) VaccDscaff24-augustus-gene-239.14	FALSE	interacts with	VaccDscaff27-snap-gene-148.16 (interacts with) VaccDscaff24-augustus-gene-239.14
-0.965802	101.852	Negative	interacts with	VaccDscaff27-snap-gene-148.16 (interacts with) VaccDscaff34-augustus-gene-72.27	FALSE	interacts with	VaccDscaff27-snap-gene-148.16 (interacts with) VaccDscaff34-augustus-gene-72.27
0.967401	25.7992	Positive	interacts with	VaccDscaff27-snap-gene-148.16 (interacts with) VaccDscaff19-augustus-gene-5.38	FALSE	interacts with	VaccDscaff27-snap-gene-148.16 (interacts with) VaccDscaff19-augustus-gene-5.38
-0.952909	37.6425	Negative	interacts with	VaccDscaff17-snap-gene-369.27 (interacts with) VaccDscaff5-augustus-gene-381.33	FALSE	interacts with	VaccDscaff17-snap-gene-369.27 (interacts with) VaccDscaff5-augustus-gene-381.33
0.976415	23.6428	Positive	interacts with	VaccDscaff27-snap-gene-148.16 (interacts with) VaccDscaff48-augustus-gene-104.43	FALSE	interacts with	VaccDscaff27-snap-gene-148.16 (interacts with) VaccDscaff48-augustus-gene-104.43
-0.953301	92.7831	Negative	interacts with	VaccDscaff17-snap-gene-369.27 (interacts with) VaccDscaff39-augustus-gene-4.25	FALSE	interacts with	VaccDscaff17-snap-gene-369.27 (interacts with) VaccDscaff39-augustus-gene-4.25
0.979625	36.8078	Positive	interacts with	VaccDscaff27-snap-gene-148.16 (interacts with) VaccDscaff21-augustus-gene-73.22	FALSE	interacts with	VaccDscaff27-snap-gene-148.16 (interacts with) VaccDscaff21-augustus-gene-73.22
0.951523	76.5676	Positive	interacts with	VaccDscaff31-augustus-gene-68.16 (interacts with) VaccDscaff1-augustus-gene-341.27	FALSE	interacts with	VaccDscaff31-augustus-gene-68.16 (interacts with) VaccDscaff1-augustus-gene-341.27
-0.956359	60.7808	Negative	interacts with	VaccDscaff17-snap-gene-369.27 (interacts with) VaccDscaff13-augustus-gene-144.37	FALSE	interacts with	VaccDscaff17-snap-gene-369.27 (interacts with) VaccDscaff13-augustus-gene-144.37
-0.957079	44.794	Negative	interacts with	VaccDscaff17-snap-gene-369.27 (interacts with) VaccDscaff51-augustus-gene-16.34	FALSE	interacts with	VaccDscaff17-snap-gene-369.27 (interacts with) VaccDscaff51-augustus-gene-16.34
-0.95214	65.9043	Negative	interacts with	VaccDscaff31-augustus-gene-68.16 (interacts with) VaccDscaff3-augustus-gene-6.45	FALSE	interacts with	VaccDscaff31-augustus-gene-68.16 (interacts with) VaccDscaff3-augustus-gene-6.45
-0.954069	221.074	Negative	interacts with	VaccDscaff22-augustus-gene-46.36 (interacts with) VaccDscaff1-augustus-gene-404.27	FALSE	interacts with	VaccDscaff22-augustus-gene-46.36 (interacts with) VaccDscaff1-augustus-gene-404.27
-0.957462	61.8949	Negative	interacts with	VaccDscaff17-snap-gene-369.27 (interacts with) VaccDscaff3-augustus-gene-6.45	FALSE	interacts with	VaccDscaff17-snap-gene-369.27 (interacts with) VaccDscaff3-augustus-gene-6.45
-0.958343	58.6665	Negative	interacts with	VaccDscaff17-snap-gene-369.27 (interacts with) VaccDscaff19-augustus-gene-9.16	FALSE	interacts with	VaccDscaff17-snap-gene-369.27 (interacts with) VaccDscaff19-augustus-gene-9.16
-0.958761	53.058	Negative	interacts with	VaccDscaff17-snap-gene-369.27 (interacts with) VaccDscaff37-augustus-gene-297.17	FALSE	interacts with	VaccDscaff17-snap-gene-369.27 (interacts with) VaccDscaff37-augustus-gene-297.17
0.952963	27.5111	Positive	interacts with	VaccDscaff31-augustus-gene-68.16 (interacts with) VaccDscaff10-augustus-gene-93.17	FALSE	interacts with	VaccDscaff31-augustus-gene-68.16 (interacts with) VaccDscaff10-augustus-gene-93.17
-0.953023	22.6213	Negative	interacts with	VaccDscaff31-augustus-gene-68.16 (interacts with) VaccDscaff5-augustus-gene-381.33	FALSE	interacts with	VaccDscaff31-augustus-gene-68.16 (interacts with) VaccDscaff5-augustus-gene-381.33
-0.959388	125.632	Negative	interacts with	VaccDscaff17-snap-gene-369.27 (interacts with) VaccDscaff1-augustus-gene-404.27	FALSE	interacts with	VaccDscaff17-snap-gene-369.27 (interacts with) VaccDscaff1-augustus-gene-404.27
-0.962085	71.673	Negative	interacts with	VaccDscaff22-augustus-gene-46.36 (interacts with) VaccDscaff27-snap-gene-117.30	FALSE	interacts with	VaccDscaff22-augustus-gene-46.36 (interacts with) VaccDscaff27-snap-gene-117.30
-0.960114	50.9225	Negative	interacts with	VaccDscaff17-snap-gene-369.27 (interacts with) VaccDscaff28-augustus-gene-340.36	FALSE	interacts with	VaccDscaff17-snap-gene-369.27 (interacts with) VaccDscaff28-augustus-gene-340.36
0.962448	116.757	Positive	interacts with	VaccDscaff22-augustus-gene-46.36 (interacts with) VaccDscaff24-augustus-gene-239.14	FALSE	interacts with	VaccDscaff22-augustus-gene-46.36 (interacts with) VaccDscaff24-augustus-gene-239.14
-0.974227	73.1755	Negative	interacts with	VaccDscaff22-augustus-gene-46.36 (interacts with) VaccDscaff13-augustus-gene-144.37	FALSE	interacts with	VaccDscaff22-augustus-gene-46.36 (interacts with) VaccDscaff13-augustus-gene-144.37
-0.961928	42.7601	Negative	interacts with	VaccDscaff17-snap-gene-369.27 (interacts with) VaccDscaff27-snap-gene-117.30	FALSE	interacts with	VaccDscaff17-snap-gene-369.27 (interacts with) VaccDscaff27-snap-gene-117.30
-0.953908	42.9746	Negative	interacts with	VaccDscaff31-augustus-gene-68.16 (interacts with) VaccDscaff27-snap-gene-117.30	FALSE	interacts with	VaccDscaff31-augustus-gene-68.16 (interacts with) VaccDscaff27-snap-gene-117.30
0.950443	186.423	Positive	interacts with	VaccDscaff14-augustus-gene-47.28 (interacts with) VaccDscaff38-processed-gene-283.17	FALSE	interacts with	VaccDscaff14-augustus-gene-47.28 (interacts with) VaccDscaff38-processed-gene-283.17
0.965552	31.2942	Positive	interacts with	VaccDscaff17-snap-gene-369.27 (interacts with) VaccDscaff5-augustus-gene-320.25	FALSE	interacts with	VaccDscaff17-snap-gene-369.27 (interacts with) VaccDscaff5-augustus-gene-320.25
-0.955617	74.0003	Negative	interacts with	VaccDscaff31-augustus-gene-68.16 (interacts with) VaccDscaff1236-augustus-gene-0.3	FALSE	interacts with	VaccDscaff31-augustus-gene-68.16 (interacts with) VaccDscaff1236-augustus-gene-0.3
0.951337	53.1137	Positive	interacts with	VaccDscaff14-augustus-gene-47.28 (interacts with) VaccDscaff13-augustus-gene-144.37	FALSE	interacts with	VaccDscaff14-augustus-gene-47.28 (interacts with) VaccDscaff13-augustus-gene-144.37
-0.955862	36.1388	Negative	interacts with	VaccDscaff31-augustus-gene-68.16 (interacts with) VaccDscaff17-snap-gene-157.22	FALSE	interacts with	VaccDscaff31-augustus-gene-68.16 (interacts with) VaccDscaff17-snap-gene-157.22
-0.956507	70.2131	Negative	interacts with	VaccDscaff31-augustus-gene-68.16 (interacts with) VaccDscaff1-augustus-gene-404.27	FALSE	interacts with	VaccDscaff31-augustus-gene-68.16 (interacts with) VaccDscaff1-augustus-gene-404.27
0.96828	101.313	Positive	interacts with	VaccDscaff17-snap-gene-369.27 (interacts with) VaccDscaff15-processed-gene-138.5	FALSE	interacts with	VaccDscaff17-snap-gene-369.27 (interacts with) VaccDscaff15-processed-gene-138.5
-0.961501	105.844	Negative	interacts with	VaccDscaff31-augustus-gene-68.16 (interacts with) VaccDscaff19-augustus-gene-9.16	FALSE	interacts with	VaccDscaff31-augustus-gene-68.16 (interacts with) VaccDscaff19-augustus-gene-9.16
-0.956382	158.744	Negative	interacts with	VaccDscaff14-augustus-gene-47.28 (interacts with) VaccDscaff883-augustus-gene-0.6	FALSE	interacts with	VaccDscaff14-augustus-gene-47.28 (interacts with) VaccDscaff883-augustus-gene-0.6
0.968455	45.2374	Positive	interacts with	VaccDscaff17-snap-gene-369.27 (interacts with) VaccDscaff883-augustus-gene-0.6	FALSE	interacts with	VaccDscaff17-snap-gene-369.27 (interacts with) VaccDscaff883-augustus-gene-0.6
0.965024	112.415	Positive	interacts with	VaccDscaff31-augustus-gene-68.16 (interacts with) VaccDscaff883-augustus-gene-0.6	FALSE	interacts with	VaccDscaff31-augustus-gene-68.16 (interacts with) VaccDscaff883-augustus-gene-0.6
-0.963362	162.005	Negative	interacts with	VaccDscaff14-augustus-gene-47.28 (interacts with) VaccDscaff24-augustus-gene-239.14	FALSE	interacts with	VaccDscaff14-augustus-gene-47.28 (interacts with) VaccDscaff24-augustus-gene-239.14
-0.972649	29.2285	Negative	interacts with	VaccDscaff31-augustus-gene-68.16 (interacts with) VaccDscaff32-augustus-gene-315.40	FALSE	interacts with	VaccDscaff31-augustus-gene-68.16 (interacts with) VaccDscaff32-augustus-gene-315.40
-0.974775	82.7216	Negative	interacts with	VaccDscaff17-snap-gene-369.27 (interacts with) VaccDscaff38-processed-gene-283.17	FALSE	interacts with	VaccDscaff17-snap-gene-369.27 (interacts with) VaccDscaff38-processed-gene-283.17
-0.982702	40.1349	Negative	interacts with	VaccDscaff31-augustus-gene-68.16 (interacts with) VaccDscaff42-augustus-gene-12.25	FALSE	interacts with	VaccDscaff31-augustus-gene-68.16 (interacts with) VaccDscaff42-augustus-gene-12.25
-0.983016	16.7906	Negative	interacts with	VaccDscaff31-augustus-gene-68.16 (interacts with) VaccDscaff30-processed-gene-305.28	FALSE	interacts with	VaccDscaff31-augustus-gene-68.16 (interacts with) VaccDscaff30-processed-gene-305.28
0.976007	82.2236	Positive	interacts with	VaccDscaff17-snap-gene-369.27 (interacts with) VaccDscaff24-augustus-gene-239.14	FALSE	interacts with	VaccDscaff17-snap-gene-369.27 (interacts with) VaccDscaff24-augustus-gene-239.14
-0.950832	148.411	Negative	interacts with	VaccDscaff15-snap-gene-54.21 (interacts with) VaccDscaff43-augustus-gene-187.14	FALSE	interacts with	VaccDscaff15-snap-gene-54.21 (interacts with) VaccDscaff43-augustus-gene-187.14
0.951121	145.498	Positive	interacts with	VaccDscaff15-snap-gene-54.21 (interacts with) VaccDscaff26-snap-gene-271.29	FALSE	interacts with	VaccDscaff15-snap-gene-54.21 (interacts with) VaccDscaff26-snap-gene-271.29
0.955277	92.1352	Positive	interacts with	VaccDscaff239-snap-gene-0.62 (interacts with) VaccDscaff1-augustus-gene-341.27	FALSE	interacts with	VaccDscaff239-snap-gene-0.62 (interacts with) VaccDscaff1-augustus-gene-341.27
0.951471	186.447	Positive	interacts with	VaccDscaff15-snap-gene-54.21 (interacts with) VaccDscaff4-augustus-gene-50.29	FALSE	interacts with	VaccDscaff15-snap-gene-54.21 (interacts with) VaccDscaff4-augustus-gene-50.29
-0.955683	23.4827	Negative	interacts with	VaccDscaff239-snap-gene-0.62 (interacts with) VaccDscaff30-processed-gene-305.28	FALSE	interacts with	VaccDscaff239-snap-gene-0.62 (interacts with) VaccDscaff30-processed-gene-305.28
-0.951632	79.1386	Negative	interacts with	VaccDscaff15-snap-gene-54.21 (interacts with) VaccDscaff12-snap-gene-56.27	FALSE	interacts with	VaccDscaff15-snap-gene-54.21 (interacts with) VaccDscaff12-snap-gene-56.27
0.952463	28.5395	Positive	interacts with	VaccDscaff15-snap-gene-54.21 (interacts with) VaccDscaff95-augustus-gene-1.32	FALSE	interacts with	VaccDscaff15-snap-gene-54.21 (interacts with) VaccDscaff95-augustus-gene-1.32
0.952491	147.304	Positive	interacts with	VaccDscaff15-snap-gene-54.21 (interacts with) VaccDscaff21-augustus-gene-205.40	FALSE	interacts with	VaccDscaff15-snap-gene-54.21 (interacts with) VaccDscaff21-augustus-gene-205.40
-0.953186	162.9	Negative	interacts with	VaccDscaff15-snap-gene-54.21 (interacts with) VaccDscaff43-augustus-gene-148.12	FALSE	interacts with	VaccDscaff15-snap-gene-54.21 (interacts with) VaccDscaff43-augustus-gene-148.12
-0.957729	25.7367	Negative	interacts with	VaccDscaff239-snap-gene-0.62 (interacts with) VaccDscaff5-augustus-gene-381.33	FALSE	interacts with	VaccDscaff239-snap-gene-0.62 (interacts with) VaccDscaff5-augustus-gene-381.33
-0.953615	88.68	Negative	interacts with	VaccDscaff15-snap-gene-54.21 (interacts with) VaccDscaff2-augustus-gene-289.28	FALSE	interacts with	VaccDscaff15-snap-gene-54.21 (interacts with) VaccDscaff2-augustus-gene-289.28
0.953672	421.89	Positive	interacts with	VaccDscaff15-snap-gene-54.21 (interacts with) VaccDscaff40-snap-gene-112.31	FALSE	interacts with	VaccDscaff15-snap-gene-54.21 (interacts with) VaccDscaff40-snap-gene-112.31
-0.958409	51.8901	Negative	interacts with	VaccDscaff239-snap-gene-0.62 (interacts with) VaccDscaff42-augustus-gene-12.25	FALSE	interacts with	VaccDscaff239-snap-gene-0.62 (interacts with) VaccDscaff42-augustus-gene-12.25
-0.959485	40.2265	Negative	interacts with	VaccDscaff239-snap-gene-0.62 (interacts with) VaccDscaff2-augustus-gene-417.26	FALSE	interacts with	VaccDscaff239-snap-gene-0.62 (interacts with) VaccDscaff2-augustus-gene-417.26
-0.953757	34.1903	Negative	interacts with	VaccDscaff15-snap-gene-54.21 (interacts with) VaccDscaff17-snap-gene-369.27	FALSE	interacts with	VaccDscaff15-snap-gene-54.21 (interacts with) VaccDscaff17-snap-gene-369.27
-0.954346	44.5868	Negative	interacts with	VaccDscaff15-snap-gene-54.21 (interacts with) VaccDscaff37-augustus-gene-104.17	FALSE	interacts with	VaccDscaff15-snap-gene-54.21 (interacts with) VaccDscaff37-augustus-gene-104.17
-0.960203	28.8205	Negative	interacts with	VaccDscaff239-snap-gene-0.62 (interacts with) VaccDscaff45-snap-gene-115.21	FALSE	interacts with	VaccDscaff239-snap-gene-0.62 (interacts with) VaccDscaff45-snap-gene-115.21
0.955141	421.89	Positive	interacts with	VaccDscaff15-snap-gene-54.21 (interacts with) VaccDscaff11-processed-gene-335.2	FALSE	interacts with	VaccDscaff15-snap-gene-54.21 (interacts with) VaccDscaff11-processed-gene-335.2
-0.960519	762	Negative	interacts with	VaccDscaff3-augustus-gene-123.20 (interacts with) VaccDscaff1-augustus-gene-404.27	FALSE	interacts with	VaccDscaff3-augustus-gene-123.20 (interacts with) VaccDscaff1-augustus-gene-404.27
0.955394	30.8676	Positive	interacts with	VaccDscaff15-snap-gene-54.21 (interacts with) VaccDscaff39-augustus-gene-27.19	FALSE	interacts with	VaccDscaff15-snap-gene-54.21 (interacts with) VaccDscaff39-augustus-gene-27.19
0.955726	89.6978	Positive	interacts with	VaccDscaff15-snap-gene-54.21 (interacts with) VaccDscaff33-augustus-gene-299.40	FALSE	interacts with	VaccDscaff15-snap-gene-54.21 (interacts with) VaccDscaff33-augustus-gene-299.40
-0.961247	43.5872	Negative	interacts with	VaccDscaff239-snap-gene-0.62 (interacts with) VaccDscaff27-snap-gene-117.30	FALSE	interacts with	VaccDscaff239-snap-gene-0.62 (interacts with) VaccDscaff27-snap-gene-117.30
0.956203	95.9242	Positive	interacts with	VaccDscaff15-snap-gene-54.21 (interacts with) VaccDscaff10-augustus-gene-361.23	FALSE	interacts with	VaccDscaff15-snap-gene-54.21 (interacts with) VaccDscaff10-augustus-gene-361.23
0.956673	112.678	Positive	interacts with	VaccDscaff15-snap-gene-54.21 (interacts with) VaccDscaff36-augustus-gene-269.26	FALSE	interacts with	VaccDscaff15-snap-gene-54.21 (interacts with) VaccDscaff36-augustus-gene-269.26
-0.956782	40.2986	Negative	interacts with	VaccDscaff15-snap-gene-54.21 (interacts with) VaccDscaff18-augustus-gene-331.23	FALSE	interacts with	VaccDscaff15-snap-gene-54.21 (interacts with) VaccDscaff18-augustus-gene-331.23
-0.962101	61.4039	Negative	interacts with	VaccDscaff239-snap-gene-0.62 (interacts with) VaccDscaff3-augustus-gene-6.45	FALSE	interacts with	VaccDscaff239-snap-gene-0.62 (interacts with) VaccDscaff3-augustus-gene-6.45
-0.956947	108.591	Negative	interacts with	VaccDscaff15-snap-gene-54.21 (interacts with) VaccDscaff20-augustus-gene-67.30	FALSE	interacts with	VaccDscaff15-snap-gene-54.21 (interacts with) VaccDscaff20-augustus-gene-67.30
0.957539	44.7877	Positive	interacts with	VaccDscaff15-snap-gene-54.21 (interacts with) VaccDscaff30-snap-gene-117.34	FALSE	interacts with	VaccDscaff15-snap-gene-54.21 (interacts with) VaccDscaff30-snap-gene-117.34
-0.963292	171.693	Negative	interacts with	VaccDscaff239-snap-gene-0.62 (interacts with) VaccDscaff36-augustus-gene-269.26	FALSE	interacts with	VaccDscaff239-snap-gene-0.62 (interacts with) VaccDscaff36-augustus-gene-269.26
0.957542	67.6692	Positive	interacts with	VaccDscaff15-snap-gene-54.21 (interacts with) VaccDscaff23-snap-gene-141.26	FALSE	interacts with	VaccDscaff15-snap-gene-54.21 (interacts with) VaccDscaff23-snap-gene-141.26
-0.957651	109.352	Negative	interacts with	VaccDscaff15-snap-gene-54.21 (interacts with) VaccDscaff25-augustus-gene-277.26	FALSE	interacts with	VaccDscaff15-snap-gene-54.21 (interacts with) VaccDscaff25-augustus-gene-277.26
0.966275	32.5074	Positive	interacts with	VaccDscaff239-snap-gene-0.62 (interacts with) VaccDscaff10-augustus-gene-93.17	FALSE	interacts with	VaccDscaff239-snap-gene-0.62 (interacts with) VaccDscaff10-augustus-gene-93.17
-0.958194	36.7778	Negative	interacts with	VaccDscaff15-snap-gene-54.21 (interacts with) VaccDscaff27-augustus-gene-242.25	FALSE	interacts with	VaccDscaff15-snap-gene-54.21 (interacts with) VaccDscaff27-augustus-gene-242.25
-0.970158	59.556	Negative	interacts with	VaccDscaff239-snap-gene-0.62 (interacts with) VaccDscaff6-augustus-gene-424.17	FALSE	interacts with	VaccDscaff239-snap-gene-0.62 (interacts with) VaccDscaff6-augustus-gene-424.17
0.970398	118.252	Positive	interacts with	VaccDscaff239-snap-gene-0.62 (interacts with) VaccDscaff883-augustus-gene-0.6	FALSE	interacts with	VaccDscaff239-snap-gene-0.62 (interacts with) VaccDscaff883-augustus-gene-0.6
0.958714	117.258	Positive	interacts with	VaccDscaff15-snap-gene-54.21 (interacts with) VaccDscaff28-augustus-gene-340.36	FALSE	interacts with	VaccDscaff15-snap-gene-54.21 (interacts with) VaccDscaff28-augustus-gene-340.36
-0.959333	117.206	Negative	interacts with	VaccDscaff15-snap-gene-54.21 (interacts with) VaccDscaff12-snap-gene-292.31	FALSE	interacts with	VaccDscaff15-snap-gene-54.21 (interacts with) VaccDscaff12-snap-gene-292.31
-0.973032	81.6289	Negative	interacts with	VaccDscaff239-snap-gene-0.62 (interacts with) VaccDscaff4-augustus-gene-50.29	FALSE	interacts with	VaccDscaff239-snap-gene-0.62 (interacts with) VaccDscaff4-augustus-gene-50.29
0.959511	41.7721	Positive	interacts with	VaccDscaff15-snap-gene-54.21 (interacts with) VaccDscaff56-augustus-gene-11.65	FALSE	interacts with	VaccDscaff15-snap-gene-54.21 (interacts with) VaccDscaff56-augustus-gene-11.65
-0.974347	55.3882	Negative	interacts with	VaccDscaff239-snap-gene-0.62 (interacts with) VaccDscaff1-augustus-gene-404.27	FALSE	interacts with	VaccDscaff239-snap-gene-0.62 (interacts with) VaccDscaff1-augustus-gene-404.27
-0.95955	41.8144	Negative	interacts with	VaccDscaff15-snap-gene-54.21 (interacts with) VaccDscaff28-augustus-gene-182.19	FALSE	interacts with	VaccDscaff15-snap-gene-54.21 (interacts with) VaccDscaff28-augustus-gene-182.19
-0.954411	78.1702	Negative	interacts with	VaccDscaff34-augustus-gene-72.27 (interacts with) VaccDscaff7-snap-gene-24.27	FALSE	interacts with	VaccDscaff34-augustus-gene-72.27 (interacts with) VaccDscaff7-snap-gene-24.27
0.959664	59.6109	Positive	interacts with	VaccDscaff15-snap-gene-54.21 (interacts with) VaccDscaff26-processed-gene-95.7	FALSE	interacts with	VaccDscaff15-snap-gene-54.21 (interacts with) VaccDscaff26-processed-gene-95.7
-0.957085	547.555	Negative	interacts with	VaccDscaff34-augustus-gene-72.27 (interacts with) VaccDscaff19-augustus-gene-5.38	FALSE	interacts with	VaccDscaff34-augustus-gene-72.27 (interacts with) VaccDscaff19-augustus-gene-5.38
-0.959744	41.6591	Negative	interacts with	VaccDscaff15-snap-gene-54.21 (interacts with) VaccDscaff36-snap-gene-35.45	FALSE	interacts with	VaccDscaff15-snap-gene-54.21 (interacts with) VaccDscaff36-snap-gene-35.45
-0.960343	85.6588	Negative	interacts with	VaccDscaff34-augustus-gene-72.27 (interacts with) VaccDscaff169-augustus-gene-0.20	FALSE	interacts with	VaccDscaff34-augustus-gene-72.27 (interacts with) VaccDscaff169-augustus-gene-0.20
-0.959863	55.8903	Negative	interacts with	VaccDscaff15-snap-gene-54.21 (interacts with) VaccDscaff16-augustus-gene-211.30	FALSE	interacts with	VaccDscaff15-snap-gene-54.21 (interacts with) VaccDscaff16-augustus-gene-211.30
-0.964753	44.8343	Negative	interacts with	VaccDscaff34-augustus-gene-72.27 (interacts with) VaccDscaff18-augustus-gene-2.21	FALSE	interacts with	VaccDscaff34-augustus-gene-72.27 (interacts with) VaccDscaff18-augustus-gene-2.21
-0.971994	251.523	Negative	interacts with	VaccDscaff34-augustus-gene-72.27 (interacts with) VaccDscaff21-augustus-gene-73.22	FALSE	interacts with	VaccDscaff34-augustus-gene-72.27 (interacts with) VaccDscaff21-augustus-gene-73.22
-0.960236	27.3665	Negative	interacts with	VaccDscaff15-snap-gene-54.21 (interacts with) VaccDscaff22-augustus-gene-141.31	FALSE	interacts with	VaccDscaff15-snap-gene-54.21 (interacts with) VaccDscaff22-augustus-gene-141.31
-0.952065	676.341	Negative	interacts with	VaccDscaff30-augustus-gene-304.40 (interacts with) VaccDscaff21-augustus-gene-73.22	FALSE	interacts with	VaccDscaff30-augustus-gene-304.40 (interacts with) VaccDscaff21-augustus-gene-73.22
0.960331	51.2785	Positive	interacts with	VaccDscaff15-snap-gene-54.21 (interacts with) VaccDscaff41-snap-gene-274.29	FALSE	interacts with	VaccDscaff15-snap-gene-54.21 (interacts with) VaccDscaff41-snap-gene-274.29
0.974502	85.6588	Positive	interacts with	VaccDscaff30-augustus-gene-304.40 (interacts with) VaccDscaff34-augustus-gene-72.27	FALSE	interacts with	VaccDscaff30-augustus-gene-304.40 (interacts with) VaccDscaff34-augustus-gene-72.27
-0.95135	91.9576	Negative	interacts with	VaccDscaff95-augustus-gene-1.32 (interacts with) VaccDscaff24-augustus-gene-239.14	FALSE	interacts with	VaccDscaff95-augustus-gene-1.32 (interacts with) VaccDscaff24-augustus-gene-239.14
-0.951554	71.8079	Negative	interacts with	VaccDscaff95-augustus-gene-1.32 (interacts with) VaccDscaff883-augustus-gene-0.6	FALSE	interacts with	VaccDscaff95-augustus-gene-1.32 (interacts with) VaccDscaff883-augustus-gene-0.6
-0.960993	64.9891	Negative	interacts with	VaccDscaff15-snap-gene-54.21 (interacts with) VaccDscaff40-processed-gene-0.5	FALSE	interacts with	VaccDscaff15-snap-gene-54.21 (interacts with) VaccDscaff40-processed-gene-0.5
-0.961295	56.0068	Negative	interacts with	VaccDscaff15-snap-gene-54.21 (interacts with) VaccDscaff9-augustus-gene-369.23	FALSE	interacts with	VaccDscaff15-snap-gene-54.21 (interacts with) VaccDscaff9-augustus-gene-369.23
0.954197	29.0019	Positive	interacts with	VaccDscaff95-augustus-gene-1.32 (interacts with) VaccDscaff37-augustus-gene-297.17	FALSE	interacts with	VaccDscaff95-augustus-gene-1.32 (interacts with) VaccDscaff37-augustus-gene-297.17
0.958315	63.0651	Positive	interacts with	VaccDscaff95-augustus-gene-1.32 (interacts with) VaccDscaff3-augustus-gene-6.45	FALSE	interacts with	VaccDscaff95-augustus-gene-1.32 (interacts with) VaccDscaff3-augustus-gene-6.45
-0.961954	36.5875	Negative	interacts with	VaccDscaff15-snap-gene-54.21 (interacts with) VaccDscaff11-augustus-gene-44.24	FALSE	interacts with	VaccDscaff15-snap-gene-54.21 (interacts with) VaccDscaff11-augustus-gene-44.24
-0.962492	119.647	Negative	interacts with	VaccDscaff15-snap-gene-54.21 (interacts with) VaccDscaff40-augustus-gene-250.29	FALSE	interacts with	VaccDscaff15-snap-gene-54.21 (interacts with) VaccDscaff40-augustus-gene-250.29
0.961236	57.2724	Positive	interacts with	VaccDscaff95-augustus-gene-1.32 (interacts with) VaccDscaff19-augustus-gene-9.16	FALSE	interacts with	VaccDscaff95-augustus-gene-1.32 (interacts with) VaccDscaff19-augustus-gene-9.16
-0.962603	39.7151	Negative	interacts with	VaccDscaff15-snap-gene-54.21 (interacts with) VaccDscaff31-snap-gene-213.31	FALSE	interacts with	VaccDscaff15-snap-gene-54.21 (interacts with) VaccDscaff31-snap-gene-213.31
0.962318	35.5465	Positive	interacts with	VaccDscaff95-augustus-gene-1.32 (interacts with) VaccDscaff48-augustus-gene-100.32	FALSE	interacts with	VaccDscaff95-augustus-gene-1.32 (interacts with) VaccDscaff48-augustus-gene-100.32
-0.96297	265.441	Negative	interacts with	VaccDscaff15-snap-gene-54.21 (interacts with) VaccDscaff38-processed-gene-69.14	FALSE	interacts with	VaccDscaff15-snap-gene-54.21 (interacts with) VaccDscaff38-processed-gene-69.14
0.96392	82.9141	Positive	interacts with	VaccDscaff15-snap-gene-54.21 (interacts with) VaccDscaff48-augustus-gene-100.32	FALSE	interacts with	VaccDscaff15-snap-gene-54.21 (interacts with) VaccDscaff48-augustus-gene-100.32
0.964095	41.4504	Positive	interacts with	VaccDscaff95-augustus-gene-1.32 (interacts with) VaccDscaff28-augustus-gene-340.36	FALSE	interacts with	VaccDscaff95-augustus-gene-1.32 (interacts with) VaccDscaff28-augustus-gene-340.36
0.964601	202.35	Positive	interacts with	VaccDscaff15-snap-gene-54.21 (interacts with) VaccDscaff3-augustus-gene-6.45	FALSE	interacts with	VaccDscaff15-snap-gene-54.21 (interacts with) VaccDscaff3-augustus-gene-6.45
-0.964868	40.1024	Negative	interacts with	VaccDscaff15-snap-gene-54.21 (interacts with) VaccDscaff23-augustus-gene-197.19	FALSE	interacts with	VaccDscaff15-snap-gene-54.21 (interacts with) VaccDscaff23-augustus-gene-197.19
0.950158	315.03	Positive	interacts with	VaccDscaff19-augustus-gene-9.16 (interacts with) VaccDscaff41-snap-gene-6.34	FALSE	interacts with	VaccDscaff19-augustus-gene-9.16 (interacts with) VaccDscaff41-snap-gene-6.34
-0.965125	117.252	Negative	interacts with	VaccDscaff15-snap-gene-54.21 (interacts with) VaccDscaff1-augustus-gene-341.27	FALSE	interacts with	VaccDscaff15-snap-gene-54.21 (interacts with) VaccDscaff1-augustus-gene-341.27
0.965169	105.931	Positive	interacts with	VaccDscaff15-snap-gene-54.21 (interacts with) VaccDscaff1-augustus-gene-44.34	FALSE	interacts with	VaccDscaff15-snap-gene-54.21 (interacts with) VaccDscaff1-augustus-gene-44.34
-0.951652	250.791	Negative	interacts with	VaccDscaff19-augustus-gene-9.16 (interacts with) VaccDscaff42-processed-gene-73.2	FALSE	interacts with	VaccDscaff19-augustus-gene-9.16 (interacts with) VaccDscaff42-processed-gene-73.2
-0.965298	47.7677	Negative	interacts with	VaccDscaff15-snap-gene-54.21 (interacts with) VaccDscaff17-snap-gene-355.52	FALSE	interacts with	VaccDscaff15-snap-gene-54.21 (interacts with) VaccDscaff17-snap-gene-355.52
0.965327	60.6886	Positive	interacts with	VaccDscaff15-snap-gene-54.21 (interacts with) VaccDscaff24-snap-gene-69.36	FALSE	interacts with	VaccDscaff15-snap-gene-54.21 (interacts with) VaccDscaff24-snap-gene-69.36
-0.960195	481.976	Negative	interacts with	VaccDscaff19-augustus-gene-9.16 (interacts with) VaccDscaff24-augustus-gene-239.14	FALSE	interacts with	VaccDscaff19-augustus-gene-9.16 (interacts with) VaccDscaff24-augustus-gene-239.14
0.961638	78.6857	Positive	interacts with	VaccDscaff19-augustus-gene-9.16 (interacts with) VaccDscaff17-snap-gene-157.22	FALSE	interacts with	VaccDscaff19-augustus-gene-9.16 (interacts with) VaccDscaff17-snap-gene-157.22
-0.965928	27.5856	Negative	interacts with	VaccDscaff15-snap-gene-54.21 (interacts with) VaccDscaff44-snap-gene-106.30	FALSE	interacts with	VaccDscaff15-snap-gene-54.21 (interacts with) VaccDscaff44-snap-gene-106.30
-0.965992	42.9557	Negative	interacts with	VaccDscaff15-snap-gene-54.21 (interacts with) VaccDscaff7-augustus-gene-277.18	FALSE	interacts with	VaccDscaff15-snap-gene-54.21 (interacts with) VaccDscaff7-augustus-gene-277.18
-0.964739	228.819	Negative	interacts with	VaccDscaff19-augustus-gene-9.16 (interacts with) VaccDscaff10-augustus-gene-93.17	FALSE	interacts with	VaccDscaff19-augustus-gene-9.16 (interacts with) VaccDscaff10-augustus-gene-93.17
-0.96615	35.1784	Negative	interacts with	VaccDscaff15-snap-gene-54.21 (interacts with) VaccDscaff7-augustus-gene-185.19	FALSE	interacts with	VaccDscaff15-snap-gene-54.21 (interacts with) VaccDscaff7-augustus-gene-185.19
-0.968327	89.7618	Negative	interacts with	VaccDscaff95-augustus-gene-1.32 (interacts with) VaccDscaff15-processed-gene-138.5	FALSE	interacts with	VaccDscaff95-augustus-gene-1.32 (interacts with) VaccDscaff15-processed-gene-138.5
0.970531	83.326	Positive	interacts with	VaccDscaff95-augustus-gene-1.32 (interacts with) VaccDscaff38-processed-gene-283.17	FALSE	interacts with	VaccDscaff95-augustus-gene-1.32 (interacts with) VaccDscaff38-processed-gene-283.17
-0.96619	37.464	Negative	interacts with	VaccDscaff15-snap-gene-54.21 (interacts with) VaccDscaff37-processed-gene-31.2	FALSE	interacts with	VaccDscaff15-snap-gene-54.21 (interacts with) VaccDscaff37-processed-gene-31.2
-0.966632	30.1396	Negative	interacts with	VaccDscaff15-snap-gene-54.21 (interacts with) VaccDscaff17-augustus-gene-265.26	FALSE	interacts with	VaccDscaff15-snap-gene-54.21 (interacts with) VaccDscaff17-augustus-gene-265.26
-0.966785	142.589	Negative	interacts with	VaccDscaff15-snap-gene-54.21 (interacts with) VaccDscaff24-augustus-gene-239.14	FALSE	interacts with	VaccDscaff15-snap-gene-54.21 (interacts with) VaccDscaff24-augustus-gene-239.14
0.972488	150.385	Positive	interacts with	VaccDscaff19-augustus-gene-9.16 (interacts with) VaccDscaff18-augustus-gene-176.29	FALSE	interacts with	VaccDscaff19-augustus-gene-9.16 (interacts with) VaccDscaff18-augustus-gene-176.29
0.967468	39.1089	Positive	interacts with	VaccDscaff15-snap-gene-54.21 (interacts with) VaccDscaff34-augustus-gene-105.33	FALSE	interacts with	VaccDscaff15-snap-gene-54.21 (interacts with) VaccDscaff34-augustus-gene-105.33
-0.967654	131.588	Negative	interacts with	VaccDscaff15-snap-gene-54.21 (interacts with) VaccDscaff1-snap-gene-279.13	FALSE	interacts with	VaccDscaff15-snap-gene-54.21 (interacts with) VaccDscaff1-snap-gene-279.13
-0.950677	250.505	Negative	interacts with	VaccDscaff27-augustus-gene-255.29 (interacts with) VaccDscaff38-processed-gene-283.17	FALSE	interacts with	VaccDscaff27-augustus-gene-255.29 (interacts with) VaccDscaff38-processed-gene-283.17
-0.967825	46.3353	Negative	interacts with	VaccDscaff15-snap-gene-54.21 (interacts with) VaccDscaff48-augustus-gene-72.34	FALSE	interacts with	VaccDscaff15-snap-gene-54.21 (interacts with) VaccDscaff48-augustus-gene-72.34
0.967951	85.1485	Positive	interacts with	VaccDscaff15-snap-gene-54.21 (interacts with) VaccDscaff33-processed-gene-241.6	FALSE	interacts with	VaccDscaff15-snap-gene-54.21 (interacts with) VaccDscaff33-processed-gene-241.6
-0.968082	30.3399	Negative	interacts with	VaccDscaff15-snap-gene-54.21 (interacts with) VaccDscaff31-augustus-gene-339.25	FALSE	interacts with	VaccDscaff15-snap-gene-54.21 (interacts with) VaccDscaff31-augustus-gene-339.25
0.952548	155.6	Positive	interacts with	VaccDscaff28-augustus-gene-340.36 (interacts with) VaccDscaff18-augustus-gene-176.29	FALSE	interacts with	VaccDscaff28-augustus-gene-340.36 (interacts with) VaccDscaff18-augustus-gene-176.29
-0.968712	41.556	Negative	interacts with	VaccDscaff15-snap-gene-54.21 (interacts with) VaccDscaff30-augustus-gene-327.30	FALSE	interacts with	VaccDscaff15-snap-gene-54.21 (interacts with) VaccDscaff30-augustus-gene-327.30
0.968815	128.369	Positive	interacts with	VaccDscaff15-snap-gene-54.21 (interacts with) VaccDscaff19-augustus-gene-9.16	FALSE	interacts with	VaccDscaff15-snap-gene-54.21 (interacts with) VaccDscaff19-augustus-gene-9.16
-0.957113	76.8072	Negative	interacts with	VaccDscaff27-augustus-gene-255.29 (interacts with) VaccDscaff1236-augustus-gene-0.3	FALSE	interacts with	VaccDscaff27-augustus-gene-255.29 (interacts with) VaccDscaff1236-augustus-gene-0.3
0.959004	197.785	Positive	interacts with	VaccDscaff28-augustus-gene-340.36 (interacts with) VaccDscaff39-augustus-gene-4.25	FALSE	interacts with	VaccDscaff28-augustus-gene-340.36 (interacts with) VaccDscaff39-augustus-gene-4.25
-0.969541	28.6293	Negative	interacts with	VaccDscaff15-snap-gene-54.21 (interacts with) VaccDscaff31-augustus-gene-149.22	FALSE	interacts with	VaccDscaff15-snap-gene-54.21 (interacts with) VaccDscaff31-augustus-gene-149.22
0.957646	231.749	Positive	interacts with	VaccDscaff27-augustus-gene-255.29 (interacts with) VaccDscaff15-processed-gene-138.5	FALSE	interacts with	VaccDscaff27-augustus-gene-255.29 (interacts with) VaccDscaff15-processed-gene-138.5
-0.970669	30.3956	Negative	interacts with	VaccDscaff15-snap-gene-54.21 (interacts with) VaccDscaff7-augustus-gene-205.12	FALSE	interacts with	VaccDscaff15-snap-gene-54.21 (interacts with) VaccDscaff7-augustus-gene-205.12
-0.971061	82.5176	Negative	interacts with	VaccDscaff15-snap-gene-54.21 (interacts with) VaccDscaff50-processed-gene-12.5	FALSE	interacts with	VaccDscaff15-snap-gene-54.21 (interacts with) VaccDscaff50-processed-gene-12.5
0.971389	29.4975	Positive	interacts with	VaccDscaff15-snap-gene-54.21 (interacts with) VaccDscaff3-augustus-gene-158.19	FALSE	interacts with	VaccDscaff15-snap-gene-54.21 (interacts with) VaccDscaff3-augustus-gene-158.19
-0.971592	132.176	Negative	interacts with	VaccDscaff15-snap-gene-54.21 (interacts with) VaccDscaff883-augustus-gene-0.6	FALSE	interacts with	VaccDscaff15-snap-gene-54.21 (interacts with) VaccDscaff883-augustus-gene-0.6
0.961792	124.622	Positive	interacts with	VaccDscaff28-augustus-gene-340.36 (interacts with) VaccDscaff37-augustus-gene-297.17	FALSE	interacts with	VaccDscaff28-augustus-gene-340.36 (interacts with) VaccDscaff37-augustus-gene-297.17
-0.971939	31.883	Negative	interacts with	VaccDscaff15-snap-gene-54.21 (interacts with) VaccDscaff20-snap-gene-252.43	FALSE	interacts with	VaccDscaff15-snap-gene-54.21 (interacts with) VaccDscaff20-snap-gene-252.43
0.972628	25.8295	Positive	interacts with	VaccDscaff15-snap-gene-54.21 (interacts with) VaccDscaff22-augustus-gene-324.29	FALSE	interacts with	VaccDscaff15-snap-gene-54.21 (interacts with) VaccDscaff22-augustus-gene-324.29
0.964155	146.761	Positive	interacts with	VaccDscaff28-augustus-gene-340.36 (interacts with) VaccDscaff48-augustus-gene-100.32	FALSE	interacts with	VaccDscaff28-augustus-gene-340.36 (interacts with) VaccDscaff48-augustus-gene-100.32
0.972742	28.4747	Positive	interacts with	VaccDscaff15-snap-gene-54.21 (interacts with) VaccDscaff17-augustus-gene-271.42	FALSE	interacts with	VaccDscaff15-snap-gene-54.21 (interacts with) VaccDscaff17-augustus-gene-271.42
-0.972852	29.5843	Negative	interacts with	VaccDscaff15-snap-gene-54.21 (interacts with) VaccDscaff22-augustus-gene-177.38	FALSE	interacts with	VaccDscaff15-snap-gene-54.21 (interacts with) VaccDscaff22-augustus-gene-177.38
0.966778	209.595	Positive	interacts with	VaccDscaff28-augustus-gene-340.36 (interacts with) VaccDscaff32-augustus-gene-235.20	FALSE	interacts with	VaccDscaff28-augustus-gene-340.36 (interacts with) VaccDscaff32-augustus-gene-235.20
-0.973015	29.0222	Negative	interacts with	VaccDscaff15-snap-gene-54.21 (interacts with) VaccDscaff23-processed-gene-301.5	FALSE	interacts with	VaccDscaff15-snap-gene-54.21 (interacts with) VaccDscaff23-processed-gene-301.5
0.967281	65.4627	Positive	interacts with	VaccDscaff28-augustus-gene-340.36 (interacts with) VaccDscaff17-snap-gene-157.22	FALSE	interacts with	VaccDscaff28-augustus-gene-340.36 (interacts with) VaccDscaff17-snap-gene-157.22
0.97408	35.7695	Positive	interacts with	VaccDscaff15-snap-gene-54.21 (interacts with) VaccDscaff26-augustus-gene-16.30	FALSE	interacts with	VaccDscaff15-snap-gene-54.21 (interacts with) VaccDscaff26-augustus-gene-16.30
0.967411	57.3788	Positive	interacts with	VaccDscaff28-augustus-gene-340.36 (interacts with) VaccDscaff1236-augustus-gene-0.3	FALSE	interacts with	VaccDscaff28-augustus-gene-340.36 (interacts with) VaccDscaff1236-augustus-gene-0.3
-0.974204	33.0196	Negative	interacts with	VaccDscaff15-snap-gene-54.21 (interacts with) VaccDscaff8-augustus-gene-166.10	FALSE	interacts with	VaccDscaff15-snap-gene-54.21 (interacts with) VaccDscaff8-augustus-gene-166.10
-0.96831	198.203	Negative	interacts with	VaccDscaff28-augustus-gene-340.36 (interacts with) VaccDscaff1-augustus-gene-341.27	FALSE	interacts with	VaccDscaff28-augustus-gene-340.36 (interacts with) VaccDscaff1-augustus-gene-341.27
0.974834	35.283	Positive	interacts with	VaccDscaff15-snap-gene-54.21 (interacts with) VaccDscaff4-snap-gene-147.72	FALSE	interacts with	VaccDscaff15-snap-gene-54.21 (interacts with) VaccDscaff4-snap-gene-147.72
-0.96947	404.392	Negative	interacts with	VaccDscaff28-augustus-gene-340.36 (interacts with) VaccDscaff15-processed-gene-138.5	FALSE	interacts with	VaccDscaff28-augustus-gene-340.36 (interacts with) VaccDscaff15-processed-gene-138.5
-0.969796	343.134	Negative	interacts with	VaccDscaff28-augustus-gene-340.36 (interacts with) VaccDscaff24-augustus-gene-239.14	FALSE	interacts with	VaccDscaff28-augustus-gene-340.36 (interacts with) VaccDscaff24-augustus-gene-239.14
-0.975588	140.744	Negative	interacts with	VaccDscaff15-snap-gene-54.21 (interacts with) VaccDscaff15-processed-gene-138.5	FALSE	interacts with	VaccDscaff15-snap-gene-54.21 (interacts with) VaccDscaff15-processed-gene-138.5
0.975797	34.3483	Positive	interacts with	VaccDscaff15-snap-gene-54.21 (interacts with) VaccDscaff22-snap-gene-176.30	FALSE	interacts with	VaccDscaff15-snap-gene-54.21 (interacts with) VaccDscaff22-snap-gene-176.30
0.976002	27.6671	Positive	interacts with	VaccDscaff15-snap-gene-54.21 (interacts with) VaccDscaff12-processed-gene-163.20	FALSE	interacts with	VaccDscaff15-snap-gene-54.21 (interacts with) VaccDscaff12-processed-gene-163.20
0.957655	174.759	Positive	interacts with	VaccDscaff37-augustus-gene-297.17 (interacts with) VaccDscaff19-augustus-gene-9.16	FALSE	interacts with	VaccDscaff37-augustus-gene-297.17 (interacts with) VaccDscaff19-augustus-gene-9.16
-0.976124	40.9256	Negative	interacts with	VaccDscaff15-snap-gene-54.21 (interacts with) VaccDscaff32-augustus-gene-284.37	FALSE	interacts with	VaccDscaff15-snap-gene-54.21 (interacts with) VaccDscaff32-augustus-gene-284.37
0.971729	28.8605	Positive	interacts with	VaccDscaff37-augustus-gene-297.17 (interacts with) VaccDscaff39-augustus-gene-4.25	FALSE	interacts with	VaccDscaff37-augustus-gene-297.17 (interacts with) VaccDscaff39-augustus-gene-4.25
-0.97654	32.8559	Negative	interacts with	VaccDscaff15-snap-gene-54.21 (interacts with) VaccDscaff5-snap-gene-258.18	FALSE	interacts with	VaccDscaff15-snap-gene-54.21 (interacts with) VaccDscaff5-snap-gene-258.18
-0.957661	78.3207	Negative	interacts with	VaccDscaff38-augustus-gene-11.37 (interacts with) VaccDscaff13-processed-gene-141.2	FALSE	interacts with	VaccDscaff38-augustus-gene-11.37 (interacts with) VaccDscaff13-processed-gene-141.2
0.978101	293.515	Positive	interacts with	VaccDscaff28-augustus-gene-340.36 (interacts with) VaccDscaff38-processed-gene-283.17	FALSE	interacts with	VaccDscaff28-augustus-gene-340.36 (interacts with) VaccDscaff38-processed-gene-283.17
0.977032	103.574	Positive	interacts with	VaccDscaff15-snap-gene-54.21 (interacts with) VaccDscaff38-processed-gene-283.17	FALSE	interacts with	VaccDscaff15-snap-gene-54.21 (interacts with) VaccDscaff38-processed-gene-283.17
0.974808	369.778	Positive	interacts with	VaccDscaff38-augustus-gene-11.37 (interacts with) VaccDscaff37-augustus-gene-297.17	FALSE	interacts with	VaccDscaff38-augustus-gene-11.37 (interacts with) VaccDscaff37-augustus-gene-297.17
0.977047	31.8813	Positive	interacts with	VaccDscaff15-snap-gene-54.21 (interacts with) VaccDscaff31-snap-gene-316.32	FALSE	interacts with	VaccDscaff15-snap-gene-54.21 (interacts with) VaccDscaff31-snap-gene-316.32
0.991697	93.1794	Positive	interacts with	VaccDscaff28-augustus-gene-340.36 (interacts with) VaccDscaff19-augustus-gene-9.16	FALSE	interacts with	VaccDscaff28-augustus-gene-340.36 (interacts with) VaccDscaff19-augustus-gene-9.16
-0.977265	36.8858	Negative	interacts with	VaccDscaff15-snap-gene-54.21 (interacts with) VaccDscaff18-snap-gene-355.32	FALSE	interacts with	VaccDscaff15-snap-gene-54.21 (interacts with) VaccDscaff18-snap-gene-355.32
-0.950167	762	Negative	interacts with	VaccDscaff4-augustus-gene-50.29 (interacts with) VaccDscaff41-processed-gene-211.3	FALSE	interacts with	VaccDscaff4-augustus-gene-50.29 (interacts with) VaccDscaff41-processed-gene-211.3
-0.980059	26.9246	Negative	interacts with	VaccDscaff15-snap-gene-54.21 (interacts with) VaccDscaff43-augustus-gene-226.23	FALSE	interacts with	VaccDscaff15-snap-gene-54.21 (interacts with) VaccDscaff43-augustus-gene-226.23
0.983186	36.1557	Positive	interacts with	VaccDscaff15-snap-gene-54.21 (interacts with) VaccDscaff43-augustus-gene-262.23	FALSE	interacts with	VaccDscaff15-snap-gene-54.21 (interacts with) VaccDscaff43-augustus-gene-262.23
-0.952807	34.557	Negative	interacts with	VaccDscaff43-augustus-gene-148.12 (interacts with) VaccDscaff48-augustus-gene-104.43	FALSE	interacts with	VaccDscaff43-augustus-gene-148.12 (interacts with) VaccDscaff48-augustus-gene-104.43
-0.950275	115.747	Negative	interacts with	VaccDscaff4-augustus-gene-50.29 (interacts with) VaccDscaff16-augustus-gene-211.30	FALSE	interacts with	VaccDscaff4-augustus-gene-50.29 (interacts with) VaccDscaff16-augustus-gene-211.30
0.953816	128.938	Positive	interacts with	VaccDscaff43-augustus-gene-148.12 (interacts with) VaccDscaff34-augustus-gene-72.27	FALSE	interacts with	VaccDscaff43-augustus-gene-148.12 (interacts with) VaccDscaff34-augustus-gene-72.27
-0.950437	153.591	Negative	interacts with	VaccDscaff4-augustus-gene-50.29 (interacts with) VaccDscaff30-augustus-gene-327.30	FALSE	interacts with	VaccDscaff4-augustus-gene-50.29 (interacts with) VaccDscaff30-augustus-gene-327.30
0.951779	367.685	Positive	interacts with	VaccDscaff32-augustus-gene-235.20 (interacts with) VaccDscaff19-augustus-gene-9.16	FALSE	interacts with	VaccDscaff32-augustus-gene-235.20 (interacts with) VaccDscaff19-augustus-gene-9.16
-0.955206	28.8931	Negative	interacts with	VaccDscaff43-augustus-gene-148.12 (interacts with) VaccDscaff19-augustus-gene-5.38	FALSE	interacts with	VaccDscaff43-augustus-gene-148.12 (interacts with) VaccDscaff19-augustus-gene-5.38
-0.950532	104.727	Negative	interacts with	VaccDscaff4-augustus-gene-50.29 (interacts with) VaccDscaff22-processed-gene-365.6	FALSE	interacts with	VaccDscaff4-augustus-gene-50.29 (interacts with) VaccDscaff22-processed-gene-365.6
0.96469	39.9236	Positive	interacts with	VaccDscaff32-augustus-gene-235.20 (interacts with) VaccDscaff37-augustus-gene-297.17	FALSE	interacts with	VaccDscaff32-augustus-gene-235.20 (interacts with) VaccDscaff37-augustus-gene-297.17
0.956044	190.056	Positive	interacts with	VaccDscaff43-augustus-gene-148.12 (interacts with) VaccDscaff15-processed-gene-138.5	FALSE	interacts with	VaccDscaff43-augustus-gene-148.12 (interacts with) VaccDscaff15-processed-gene-138.5
-0.950753	107.756	Negative	interacts with	VaccDscaff4-augustus-gene-50.29 (interacts with) VaccDscaff9-augustus-gene-369.23	FALSE	interacts with	VaccDscaff4-augustus-gene-50.29 (interacts with) VaccDscaff9-augustus-gene-369.23
0.98319	24.112	Positive	interacts with	VaccDscaff32-augustus-gene-235.20 (interacts with) VaccDscaff39-augustus-gene-4.25	FALSE	interacts with	VaccDscaff32-augustus-gene-235.20 (interacts with) VaccDscaff39-augustus-gene-4.25
0.957203	178.887	Positive	interacts with	VaccDscaff43-augustus-gene-148.12 (interacts with) VaccDscaff24-augustus-gene-239.14	FALSE	interacts with	VaccDscaff43-augustus-gene-148.12 (interacts with) VaccDscaff24-augustus-gene-239.14
-0.950797	155.811	Negative	interacts with	VaccDscaff4-augustus-gene-50.29 (interacts with) VaccDscaff5-augustus-gene-320.25	FALSE	interacts with	VaccDscaff4-augustus-gene-50.29 (interacts with) VaccDscaff5-augustus-gene-320.25
-0.960931	214.039	Negative	interacts with	VaccDscaff43-augustus-gene-148.12 (interacts with) VaccDscaff38-processed-gene-283.17	FALSE	interacts with	VaccDscaff43-augustus-gene-148.12 (interacts with) VaccDscaff38-processed-gene-283.17
0.950818	202.261	Positive	interacts with	VaccDscaff4-augustus-gene-50.29 (interacts with) VaccDscaff46-augustus-gene-93.25	FALSE	interacts with	VaccDscaff4-augustus-gene-50.29 (interacts with) VaccDscaff46-augustus-gene-93.25
-0.974877	38.8873	Negative	interacts with	VaccDscaff43-augustus-gene-148.12 (interacts with) VaccDscaff21-augustus-gene-73.22	FALSE	interacts with	VaccDscaff43-augustus-gene-148.12 (interacts with) VaccDscaff21-augustus-gene-73.22
0.950827	367.893	Positive	interacts with	VaccDscaff4-augustus-gene-50.29 (interacts with) VaccDscaff35-augustus-gene-56.39	FALSE	interacts with	VaccDscaff4-augustus-gene-50.29 (interacts with) VaccDscaff35-augustus-gene-56.39
0.959934	104.999	Positive	interacts with	VaccDscaff1236-augustus-gene-0.3 (interacts with) VaccDscaff13-augustus-gene-144.37	FALSE	interacts with	VaccDscaff1236-augustus-gene-0.3 (interacts with) VaccDscaff13-augustus-gene-144.37
-0.950749	458.637	Negative	interacts with	VaccDscaff2-snap-gene-445.32 (interacts with) VaccDscaff39-snap-gene-182.31	FALSE	interacts with	VaccDscaff2-snap-gene-445.32 (interacts with) VaccDscaff39-snap-gene-182.31
-0.951045	114.315	Negative	interacts with	VaccDscaff4-augustus-gene-50.29 (interacts with) VaccDscaff43-augustus-gene-187.14	FALSE	interacts with	VaccDscaff4-augustus-gene-50.29 (interacts with) VaccDscaff43-augustus-gene-187.14
0.960194	84.1011	Positive	interacts with	VaccDscaff1236-augustus-gene-0.3 (interacts with) VaccDscaff19-augustus-gene-9.16	FALSE	interacts with	VaccDscaff1236-augustus-gene-0.3 (interacts with) VaccDscaff19-augustus-gene-9.16
0.951577	58.9103	Positive	interacts with	VaccDscaff2-snap-gene-445.32 (interacts with) VaccDscaff5-augustus-gene-381.33	FALSE	interacts with	VaccDscaff2-snap-gene-445.32 (interacts with) VaccDscaff5-augustus-gene-381.33
0.951683	179.283	Positive	interacts with	VaccDscaff4-augustus-gene-50.29 (interacts with) VaccDscaff48-augustus-gene-100.32	FALSE	interacts with	VaccDscaff4-augustus-gene-50.29 (interacts with) VaccDscaff48-augustus-gene-100.32
0.954976	308.65	Positive	interacts with	VaccDscaff2-snap-gene-445.32 (interacts with) VaccDscaff19-augustus-gene-9.16	FALSE	interacts with	VaccDscaff2-snap-gene-445.32 (interacts with) VaccDscaff19-augustus-gene-9.16
-0.951788	94.1341	Negative	interacts with	VaccDscaff4-augustus-gene-50.29 (interacts with) VaccDscaff14-augustus-gene-251.30	FALSE	interacts with	VaccDscaff4-augustus-gene-50.29 (interacts with) VaccDscaff14-augustus-gene-251.30
0.955947	118.856	Positive	interacts with	VaccDscaff2-snap-gene-445.32 (interacts with) VaccDscaff1-augustus-gene-404.27	FALSE	interacts with	VaccDscaff2-snap-gene-445.32 (interacts with) VaccDscaff1-augustus-gene-404.27
-0.951923	341.367	Negative	interacts with	VaccDscaff4-augustus-gene-50.29 (interacts with) VaccDscaff26-augustus-gene-65.43	FALSE	interacts with	VaccDscaff4-augustus-gene-50.29 (interacts with) VaccDscaff26-augustus-gene-65.43
-0.96121	63.1948	Negative	interacts with	VaccDscaff2-snap-gene-445.32 (interacts with) VaccDscaff10-augustus-gene-93.17	FALSE	interacts with	VaccDscaff2-snap-gene-445.32 (interacts with) VaccDscaff10-augustus-gene-93.17
0.952418	230.501	Positive	interacts with	VaccDscaff4-augustus-gene-50.29 (interacts with) VaccDscaff37-augustus-gene-297.17	FALSE	interacts with	VaccDscaff4-augustus-gene-50.29 (interacts with) VaccDscaff37-augustus-gene-297.17
-0.964528	84.0992	Negative	interacts with	VaccDscaff1236-augustus-gene-0.3 (interacts with) VaccDscaff24-augustus-gene-239.14	FALSE	interacts with	VaccDscaff1236-augustus-gene-0.3 (interacts with) VaccDscaff24-augustus-gene-239.14
0.953112	762	Positive	interacts with	VaccDscaff4-augustus-gene-50.29 (interacts with) VaccDscaff16-snap-gene-361.37	FALSE	interacts with	VaccDscaff4-augustus-gene-50.29 (interacts with) VaccDscaff16-snap-gene-361.37
-0.974878	184.08	Negative	interacts with	VaccDscaff2-snap-gene-445.32 (interacts with) VaccDscaff1-augustus-gene-341.27	FALSE	interacts with	VaccDscaff2-snap-gene-445.32 (interacts with) VaccDscaff1-augustus-gene-341.27
-0.953292	60.2923	Negative	interacts with	VaccDscaff4-augustus-gene-50.29 (interacts with) VaccDscaff22-augustus-gene-141.31	FALSE	interacts with	VaccDscaff4-augustus-gene-50.29 (interacts with) VaccDscaff22-augustus-gene-141.31
-0.957827	23.1783	Negative	interacts with	VaccDscaff45-snap-gene-115.21 (interacts with) VaccDscaff28-augustus-gene-182.19	FALSE	interacts with	VaccDscaff45-snap-gene-115.21 (interacts with) VaccDscaff28-augustus-gene-182.19
0.954176	265.42	Positive	interacts with	VaccDscaff20-snap-gene-321.48 (interacts with) VaccDscaff38-processed-gene-283.17	FALSE	interacts with	VaccDscaff20-snap-gene-321.48 (interacts with) VaccDscaff38-processed-gene-283.17
0.953424	62.0014	Positive	interacts with	VaccDscaff4-augustus-gene-50.29 (interacts with) VaccDscaff3-augustus-gene-158.19	FALSE	interacts with	VaccDscaff4-augustus-gene-50.29 (interacts with) VaccDscaff3-augustus-gene-158.19
-0.953475	199.713	Negative	interacts with	VaccDscaff4-augustus-gene-50.29 (interacts with) VaccDscaff10-augustus-gene-93.17	FALSE	interacts with	VaccDscaff4-augustus-gene-50.29 (interacts with) VaccDscaff10-augustus-gene-93.17
-0.966895	118.543	Negative	interacts with	VaccDscaff1236-augustus-gene-0.3 (interacts with) VaccDscaff15-processed-gene-138.5	FALSE	interacts with	VaccDscaff1236-augustus-gene-0.3 (interacts with) VaccDscaff15-processed-gene-138.5
-0.959362	217.832	Negative	interacts with	VaccDscaff20-snap-gene-321.48 (interacts with) VaccDscaff24-augustus-gene-239.14	FALSE	interacts with	VaccDscaff20-snap-gene-321.48 (interacts with) VaccDscaff24-augustus-gene-239.14
0.953615	338.821	Positive	interacts with	VaccDscaff4-augustus-gene-50.29 (interacts with) VaccDscaff28-augustus-gene-340.36	FALSE	interacts with	VaccDscaff4-augustus-gene-50.29 (interacts with) VaccDscaff28-augustus-gene-340.36
-0.967492	27.1283	Negative	interacts with	VaccDscaff1236-augustus-gene-0.3 (interacts with) VaccDscaff22-augustus-gene-46.36	FALSE	interacts with	VaccDscaff1236-augustus-gene-0.3 (interacts with) VaccDscaff22-augustus-gene-46.36
-0.962902	230.674	Negative	interacts with	VaccDscaff20-snap-gene-321.48 (interacts with) VaccDscaff15-processed-gene-138.5	FALSE	interacts with	VaccDscaff20-snap-gene-321.48 (interacts with) VaccDscaff15-processed-gene-138.5
-0.953928	76.5701	Negative	interacts with	VaccDscaff4-augustus-gene-50.29 (interacts with) VaccDscaff31-augustus-gene-68.16	FALSE	interacts with	VaccDscaff4-augustus-gene-50.29 (interacts with) VaccDscaff31-augustus-gene-68.16
-0.964434	98.7313	Negative	interacts with	VaccDscaff20-snap-gene-321.48 (interacts with) VaccDscaff34-augustus-gene-72.27	FALSE	interacts with	VaccDscaff20-snap-gene-321.48 (interacts with) VaccDscaff34-augustus-gene-72.27
-0.954492	762	Negative	interacts with	VaccDscaff4-augustus-gene-50.29 (interacts with) VaccDscaff16-augustus-gene-43.39	FALSE	interacts with	VaccDscaff4-augustus-gene-50.29 (interacts with) VaccDscaff16-augustus-gene-43.39
0.970974	28.1371	Positive	interacts with	VaccDscaff1236-augustus-gene-0.3 (interacts with) VaccDscaff17-snap-gene-157.22	FALSE	interacts with	VaccDscaff1236-augustus-gene-0.3 (interacts with) VaccDscaff17-snap-gene-157.22
0.975054	42.9496	Positive	interacts with	VaccDscaff20-snap-gene-321.48 (interacts with) VaccDscaff21-augustus-gene-73.22	FALSE	interacts with	VaccDscaff20-snap-gene-321.48 (interacts with) VaccDscaff21-augustus-gene-73.22
0.952955	344.688	Positive	interacts with	VaccDscaff13-augustus-gene-26.14 (interacts with) VaccDscaff883-augustus-gene-0.6	FALSE	interacts with	VaccDscaff13-augustus-gene-26.14 (interacts with) VaccDscaff883-augustus-gene-0.6
-0.955136	800.569	Negative	interacts with	VaccDscaff4-augustus-gene-50.29 (interacts with) VaccDscaff15-processed-gene-138.5	FALSE	interacts with	VaccDscaff4-augustus-gene-50.29 (interacts with) VaccDscaff15-processed-gene-138.5
0.952666	46.3285	Positive	interacts with	VaccDscaff22-augustus-gene-141.31 (interacts with) VaccDscaff10-augustus-gene-93.17	FALSE	interacts with	VaccDscaff22-augustus-gene-141.31 (interacts with) VaccDscaff10-augustus-gene-93.17
0.95735	111.646	Positive	interacts with	VaccDscaff13-augustus-gene-26.14 (interacts with) VaccDscaff5-augustus-gene-320.25	FALSE	interacts with	VaccDscaff13-augustus-gene-26.14 (interacts with) VaccDscaff5-augustus-gene-320.25
0.955411	141.096	Positive	interacts with	VaccDscaff4-augustus-gene-50.29 (interacts with) VaccDscaff39-processed-gene-91.3	FALSE	interacts with	VaccDscaff4-augustus-gene-50.29 (interacts with) VaccDscaff39-processed-gene-91.3
0.955767	118.675	Positive	interacts with	VaccDscaff4-augustus-gene-50.29 (interacts with) VaccDscaff56-augustus-gene-11.65	FALSE	interacts with	VaccDscaff4-augustus-gene-50.29 (interacts with) VaccDscaff56-augustus-gene-11.65
0.954674	51.9114	Positive	interacts with	VaccDscaff22-augustus-gene-141.31 (interacts with) VaccDscaff883-augustus-gene-0.6	FALSE	interacts with	VaccDscaff22-augustus-gene-141.31 (interacts with) VaccDscaff883-augustus-gene-0.6
-0.955795	599.352	Negative	interacts with	VaccDscaff4-augustus-gene-50.29 (interacts with) VaccDscaff15-augustus-gene-374.21	FALSE	interacts with	VaccDscaff4-augustus-gene-50.29 (interacts with) VaccDscaff15-augustus-gene-374.21
0.955248	51.0096	Positive	interacts with	VaccDscaff22-augustus-gene-141.31 (interacts with) VaccDscaff1-augustus-gene-341.27	FALSE	interacts with	VaccDscaff22-augustus-gene-141.31 (interacts with) VaccDscaff1-augustus-gene-341.27
0.955899	124.672	Positive	interacts with	VaccDscaff4-augustus-gene-50.29 (interacts with) VaccDscaff55-augustus-gene-6.24	FALSE	interacts with	VaccDscaff4-augustus-gene-50.29 (interacts with) VaccDscaff55-augustus-gene-6.24
0.958008	20.4083	Positive	interacts with	VaccDscaff22-augustus-gene-141.31 (interacts with) VaccDscaff22-augustus-gene-46.36	FALSE	interacts with	VaccDscaff22-augustus-gene-141.31 (interacts with) VaccDscaff22-augustus-gene-46.36
0.956047	107.808	Positive	interacts with	VaccDscaff4-augustus-gene-50.29 (interacts with) VaccDscaff14-snap-gene-244.46	FALSE	interacts with	VaccDscaff4-augustus-gene-50.29 (interacts with) VaccDscaff14-snap-gene-244.46
0.960501	85.9518	Positive	interacts with	VaccDscaff22-augustus-gene-141.31 (interacts with) VaccDscaff24-augustus-gene-239.14	FALSE	interacts with	VaccDscaff22-augustus-gene-141.31 (interacts with) VaccDscaff24-augustus-gene-239.14
0.956661	55.5721	Positive	interacts with	VaccDscaff4-augustus-gene-50.29 (interacts with) VaccDscaff38-snap-gene-29.27	FALSE	interacts with	VaccDscaff4-augustus-gene-50.29 (interacts with) VaccDscaff38-snap-gene-29.27
-0.961104	46.1314	Negative	interacts with	VaccDscaff22-augustus-gene-141.31 (interacts with) VaccDscaff27-snap-gene-117.30	FALSE	interacts with	VaccDscaff22-augustus-gene-141.31 (interacts with) VaccDscaff27-snap-gene-117.30
0.956692	224.888	Positive	interacts with	VaccDscaff4-augustus-gene-50.29 (interacts with) VaccDscaff34-augustus-gene-105.33	FALSE	interacts with	VaccDscaff4-augustus-gene-50.29 (interacts with) VaccDscaff34-augustus-gene-105.33
-0.962737	14.3579	Negative	interacts with	VaccDscaff22-augustus-gene-141.31 (interacts with) VaccDscaff17-snap-gene-157.22	FALSE	interacts with	VaccDscaff22-augustus-gene-141.31 (interacts with) VaccDscaff17-snap-gene-157.22
-0.956947	582.817	Negative	interacts with	VaccDscaff4-augustus-gene-50.29 (interacts with) VaccDscaff36-augustus-gene-40.31	FALSE	interacts with	VaccDscaff4-augustus-gene-50.29 (interacts with) VaccDscaff36-augustus-gene-40.31
-0.967577	117.522	Negative	interacts with	VaccDscaff13-augustus-gene-26.14 (interacts with) VaccDscaff1-augustus-gene-404.27	FALSE	interacts with	VaccDscaff13-augustus-gene-26.14 (interacts with) VaccDscaff1-augustus-gene-404.27
-0.957086	38.1315	Negative	interacts with	VaccDscaff4-augustus-gene-50.29 (interacts with) VaccDscaff23-processed-gene-301.5	FALSE	interacts with	VaccDscaff4-augustus-gene-50.29 (interacts with) VaccDscaff23-processed-gene-301.5
-0.966095	33.7432	Negative	interacts with	VaccDscaff22-augustus-gene-141.31 (interacts with) VaccDscaff48-augustus-gene-100.32	FALSE	interacts with	VaccDscaff22-augustus-gene-141.31 (interacts with) VaccDscaff48-augustus-gene-100.32
-0.957446	154.993	Negative	interacts with	VaccDscaff4-augustus-gene-50.29 (interacts with) VaccDscaff48-augustus-gene-72.34	FALSE	interacts with	VaccDscaff4-augustus-gene-50.29 (interacts with) VaccDscaff48-augustus-gene-72.34
0.957484	112.714	Positive	interacts with	VaccDscaff4-augustus-gene-50.29 (interacts with) VaccDscaff93-augustus-gene-0.19	FALSE	interacts with	VaccDscaff4-augustus-gene-50.29 (interacts with) VaccDscaff93-augustus-gene-0.19
0.970622	87.4717	Positive	interacts with	VaccDscaff22-augustus-gene-141.31 (interacts with) VaccDscaff15-processed-gene-138.5	FALSE	interacts with	VaccDscaff22-augustus-gene-141.31 (interacts with) VaccDscaff15-processed-gene-138.5
0.957813	124.372	Positive	interacts with	VaccDscaff4-augustus-gene-50.29 (interacts with) VaccDscaff46-processed-gene-135.11	FALSE	interacts with	VaccDscaff4-augustus-gene-50.29 (interacts with) VaccDscaff46-processed-gene-135.11
0.957907	197.86	Positive	interacts with	VaccDscaff4-augustus-gene-50.29 (interacts with) VaccDscaff17-augustus-gene-368.23	FALSE	interacts with	VaccDscaff4-augustus-gene-50.29 (interacts with) VaccDscaff17-augustus-gene-368.23
0.958343	139.47	Positive	interacts with	VaccDscaff4-augustus-gene-50.29 (interacts with) VaccDscaff43-augustus-gene-52.26	FALSE	interacts with	VaccDscaff4-augustus-gene-50.29 (interacts with) VaccDscaff43-augustus-gene-52.26
-0.958724	80.0329	Negative	interacts with	VaccDscaff4-augustus-gene-50.29 (interacts with) VaccDscaff28-processed-gene-13.5	FALSE	interacts with	VaccDscaff4-augustus-gene-50.29 (interacts with) VaccDscaff28-processed-gene-13.5
0.959382	638.533	Positive	interacts with	VaccDscaff4-augustus-gene-50.29 (interacts with) VaccDscaff38-processed-gene-283.17	FALSE	interacts with	VaccDscaff4-augustus-gene-50.29 (interacts with) VaccDscaff38-processed-gene-283.17
-0.952413	142.014	Negative	interacts with	VaccDscaff18-augustus-gene-245.14 (interacts with) VaccDscaff48-augustus-gene-100.32	FALSE	interacts with	VaccDscaff18-augustus-gene-245.14 (interacts with) VaccDscaff48-augustus-gene-100.32
0.959389	82.0353	Positive	interacts with	VaccDscaff4-augustus-gene-50.29 (interacts with) VaccDscaff12-processed-gene-163.20	FALSE	interacts with	VaccDscaff4-augustus-gene-50.29 (interacts with) VaccDscaff12-processed-gene-163.20
-0.959452	121.72	Negative	interacts with	VaccDscaff4-augustus-gene-50.29 (interacts with) VaccDscaff18-processed-gene-145.12	FALSE	interacts with	VaccDscaff4-augustus-gene-50.29 (interacts with) VaccDscaff18-processed-gene-145.12
0.959488	149.249	Positive	interacts with	VaccDscaff4-augustus-gene-50.29 (interacts with) VaccDscaff27-augustus-gene-248.37	FALSE	interacts with	VaccDscaff4-augustus-gene-50.29 (interacts with) VaccDscaff27-augustus-gene-248.37
-0.959618	108.444	Negative	interacts with	VaccDscaff4-augustus-gene-50.29 (interacts with) VaccDscaff4-augustus-gene-359.33	FALSE	interacts with	VaccDscaff4-augustus-gene-50.29 (interacts with) VaccDscaff4-augustus-gene-359.33
-0.976002	44.9893	Negative	interacts with	VaccDscaff22-augustus-gene-141.31 (interacts with) VaccDscaff19-augustus-gene-9.16	FALSE	interacts with	VaccDscaff22-augustus-gene-141.31 (interacts with) VaccDscaff19-augustus-gene-9.16
-0.959659	43.2422	Negative	interacts with	VaccDscaff4-augustus-gene-50.29 (interacts with) VaccDscaff47-augustus-gene-190.29	FALSE	interacts with	VaccDscaff4-augustus-gene-50.29 (interacts with) VaccDscaff47-augustus-gene-190.29
0.959921	52.9394	Positive	interacts with	VaccDscaff4-augustus-gene-50.29 (interacts with) VaccDscaff6-augustus-gene-386.22	FALSE	interacts with	VaccDscaff4-augustus-gene-50.29 (interacts with) VaccDscaff6-augustus-gene-386.22
-0.960185	46.7932	Negative	interacts with	VaccDscaff4-augustus-gene-50.29 (interacts with) VaccDscaff11-augustus-gene-44.24	FALSE	interacts with	VaccDscaff4-augustus-gene-50.29 (interacts with) VaccDscaff11-augustus-gene-44.24
-0.977945	40.1067	Negative	interacts with	VaccDscaff22-augustus-gene-141.31 (interacts with) VaccDscaff28-augustus-gene-340.36	FALSE	interacts with	VaccDscaff22-augustus-gene-141.31 (interacts with) VaccDscaff28-augustus-gene-340.36
-0.956956	35.8637	Negative	interacts with	VaccDscaff18-augustus-gene-245.14 (interacts with) VaccDscaff5-augustus-gene-381.33	FALSE	interacts with	VaccDscaff18-augustus-gene-245.14 (interacts with) VaccDscaff5-augustus-gene-381.33
0.96046	51.304	Positive	interacts with	VaccDscaff4-augustus-gene-50.29 (interacts with) VaccDscaff17-augustus-gene-271.42	FALSE	interacts with	VaccDscaff4-augustus-gene-50.29 (interacts with) VaccDscaff17-augustus-gene-271.42
-0.960522	736.821	Negative	interacts with	VaccDscaff4-augustus-gene-50.29 (interacts with) VaccDscaff26-snap-gene-7.26	FALSE	interacts with	VaccDscaff4-augustus-gene-50.29 (interacts with) VaccDscaff26-snap-gene-7.26
0.960726	375.833	Positive	interacts with	VaccDscaff4-augustus-gene-50.29 (interacts with) VaccDscaff43-snap-gene-104.43	FALSE	interacts with	VaccDscaff4-augustus-gene-50.29 (interacts with) VaccDscaff43-snap-gene-104.43
0.960919	45.8177	Positive	interacts with	VaccDscaff4-augustus-gene-50.29 (interacts with) VaccDscaff22-snap-gene-176.30	FALSE	interacts with	VaccDscaff4-augustus-gene-50.29 (interacts with) VaccDscaff22-snap-gene-176.30
-0.981833	77.2776	Negative	interacts with	VaccDscaff22-augustus-gene-141.31 (interacts with) VaccDscaff38-processed-gene-283.17	FALSE	interacts with	VaccDscaff22-augustus-gene-141.31 (interacts with) VaccDscaff38-processed-gene-283.17
-0.96116	99.4208	Negative	interacts with	VaccDscaff4-augustus-gene-50.29 (interacts with) VaccDscaff20-snap-gene-252.43	FALSE	interacts with	VaccDscaff4-augustus-gene-50.29 (interacts with) VaccDscaff20-snap-gene-252.43
0.961289	440.544	Positive	interacts with	VaccDscaff4-augustus-gene-50.29 (interacts with) VaccDscaff1-augustus-gene-404.27	FALSE	interacts with	VaccDscaff4-augustus-gene-50.29 (interacts with) VaccDscaff1-augustus-gene-404.27
-0.983284	17.3321	Negative	interacts with	VaccDscaff22-augustus-gene-141.31 (interacts with) VaccDscaff1236-augustus-gene-0.3	FALSE	interacts with	VaccDscaff22-augustus-gene-141.31 (interacts with) VaccDscaff1236-augustus-gene-0.3
-0.961612	57.7518	Negative	interacts with	VaccDscaff4-augustus-gene-50.29 (interacts with) VaccDscaff23-augustus-gene-197.19	FALSE	interacts with	VaccDscaff4-augustus-gene-50.29 (interacts with) VaccDscaff23-augustus-gene-197.19
-0.950565	28.1152	Negative	interacts with	VaccDscaff22-augustus-gene-107.23 (interacts with) VaccDscaff5-augustus-gene-320.25	FALSE	interacts with	VaccDscaff22-augustus-gene-107.23 (interacts with) VaccDscaff5-augustus-gene-320.25
-0.959941	83.745	Negative	interacts with	VaccDscaff18-augustus-gene-245.14 (interacts with) VaccDscaff1-augustus-gene-404.27	FALSE	interacts with	VaccDscaff18-augustus-gene-245.14 (interacts with) VaccDscaff1-augustus-gene-404.27
0.96163	114.161	Positive	interacts with	VaccDscaff4-augustus-gene-50.29 (interacts with) VaccDscaff5-augustus-gene-381.33	FALSE	interacts with	VaccDscaff4-augustus-gene-50.29 (interacts with) VaccDscaff5-augustus-gene-381.33
0.951638	42.9852	Positive	interacts with	VaccDscaff22-augustus-gene-107.23 (interacts with) VaccDscaff3-augustus-gene-6.45	FALSE	interacts with	VaccDscaff22-augustus-gene-107.23 (interacts with) VaccDscaff3-augustus-gene-6.45
-0.96169	39.4049	Negative	interacts with	VaccDscaff4-augustus-gene-50.29 (interacts with) VaccDscaff7-augustus-gene-277.18	FALSE	interacts with	VaccDscaff4-augustus-gene-50.29 (interacts with) VaccDscaff7-augustus-gene-277.18
0.954688	40.9177	Positive	interacts with	VaccDscaff22-augustus-gene-107.23 (interacts with) VaccDscaff48-augustus-gene-100.32	FALSE	interacts with	VaccDscaff22-augustus-gene-107.23 (interacts with) VaccDscaff48-augustus-gene-100.32
-0.962144	53.5611	Negative	interacts with	VaccDscaff4-augustus-gene-50.29 (interacts with) VaccDscaff32-augustus-gene-284.37	FALSE	interacts with	VaccDscaff4-augustus-gene-50.29 (interacts with) VaccDscaff32-augustus-gene-284.37
-0.962178	54.3012	Negative	interacts with	VaccDscaff4-augustus-gene-50.29 (interacts with) VaccDscaff43-augustus-gene-226.23	FALSE	interacts with	VaccDscaff4-augustus-gene-50.29 (interacts with) VaccDscaff43-augustus-gene-226.23
0.956519	59.9478	Positive	interacts with	VaccDscaff22-augustus-gene-107.23 (interacts with) VaccDscaff28-augustus-gene-340.36	FALSE	interacts with	VaccDscaff22-augustus-gene-107.23 (interacts with) VaccDscaff28-augustus-gene-340.36
-0.962947	65.8682	Negative	interacts with	VaccDscaff4-augustus-gene-50.29 (interacts with) VaccDscaff7-augustus-gene-185.19	FALSE	interacts with	VaccDscaff4-augustus-gene-50.29 (interacts with) VaccDscaff7-augustus-gene-185.19
-0.964758	59.1076	Negative	interacts with	VaccDscaff18-augustus-gene-245.14 (interacts with) VaccDscaff27-snap-gene-117.30	FALSE	interacts with	VaccDscaff18-augustus-gene-245.14 (interacts with) VaccDscaff27-snap-gene-117.30
0.966596	205.59	Positive	interacts with	VaccDscaff18-augustus-gene-245.14 (interacts with) VaccDscaff883-augustus-gene-0.6	FALSE	interacts with	VaccDscaff18-augustus-gene-245.14 (interacts with) VaccDscaff883-augustus-gene-0.6
0.96349	155.342	Positive	interacts with	VaccDscaff4-augustus-gene-50.29 (interacts with) VaccDscaff33-processed-gene-241.9	FALSE	interacts with	VaccDscaff4-augustus-gene-50.29 (interacts with) VaccDscaff33-processed-gene-241.9
0.958203	21.3484	Positive	interacts with	VaccDscaff22-augustus-gene-107.23 (interacts with) VaccDscaff1236-augustus-gene-0.3	FALSE	interacts with	VaccDscaff22-augustus-gene-107.23 (interacts with) VaccDscaff1236-augustus-gene-0.3
-0.96677	78.0826	Negative	interacts with	VaccDscaff18-augustus-gene-245.14 (interacts with) VaccDscaff3-augustus-gene-6.45	FALSE	interacts with	VaccDscaff18-augustus-gene-245.14 (interacts with) VaccDscaff3-augustus-gene-6.45
-0.96374	79.2155	Negative	interacts with	VaccDscaff4-augustus-gene-50.29 (interacts with) VaccDscaff44-snap-gene-106.30	FALSE	interacts with	VaccDscaff4-augustus-gene-50.29 (interacts with) VaccDscaff44-snap-gene-106.30
-0.96386	138.433	Negative	interacts with	VaccDscaff4-augustus-gene-50.29 (interacts with) VaccDscaff1-augustus-gene-341.27	FALSE	interacts with	VaccDscaff4-augustus-gene-50.29 (interacts with) VaccDscaff1-augustus-gene-341.27
0.960016	29.4575	Positive	interacts with	VaccDscaff22-augustus-gene-107.23 (interacts with) VaccDscaff45-snap-gene-115.21	FALSE	interacts with	VaccDscaff22-augustus-gene-107.23 (interacts with) VaccDscaff45-snap-gene-115.21
-0.950635	91.2967	Negative	interacts with	VaccDscaff29-augustus-gene-15.29 (interacts with) VaccDscaff883-augustus-gene-0.6	FALSE	interacts with	VaccDscaff29-augustus-gene-15.29 (interacts with) VaccDscaff883-augustus-gene-0.6
0.964555	40.3025	Positive	interacts with	VaccDscaff4-augustus-gene-50.29 (interacts with) VaccDscaff4-snap-gene-147.72	FALSE	interacts with	VaccDscaff4-augustus-gene-50.29 (interacts with) VaccDscaff4-snap-gene-147.72
-0.95094	283.401	Negative	interacts with	VaccDscaff29-augustus-gene-15.29 (interacts with) VaccDscaff13-processed-gene-141.2	FALSE	interacts with	VaccDscaff29-augustus-gene-15.29 (interacts with) VaccDscaff13-processed-gene-141.2
0.964766	42.5309	Positive	interacts with	VaccDscaff4-augustus-gene-50.29 (interacts with) VaccDscaff41-snap-gene-274.29	FALSE	interacts with	VaccDscaff4-augustus-gene-50.29 (interacts with) VaccDscaff41-snap-gene-274.29
0.961816	72.3263	Positive	interacts with	VaccDscaff22-augustus-gene-107.23 (interacts with) VaccDscaff13-augustus-gene-144.37	FALSE	interacts with	VaccDscaff22-augustus-gene-107.23 (interacts with) VaccDscaff13-augustus-gene-144.37
0.950998	23.7872	Positive	interacts with	VaccDscaff29-augustus-gene-15.29 (interacts with) VaccDscaff1236-augustus-gene-0.3	FALSE	interacts with	VaccDscaff29-augustus-gene-15.29 (interacts with) VaccDscaff1236-augustus-gene-0.3
-0.964852	51.48	Negative	interacts with	VaccDscaff4-augustus-gene-50.29 (interacts with) VaccDscaff27-augustus-gene-242.25	FALSE	interacts with	VaccDscaff4-augustus-gene-50.29 (interacts with) VaccDscaff27-augustus-gene-242.25
-0.961855	98.5327	Negative	interacts with	VaccDscaff22-augustus-gene-107.23 (interacts with) VaccDscaff24-augustus-gene-239.14	FALSE	interacts with	VaccDscaff22-augustus-gene-107.23 (interacts with) VaccDscaff24-augustus-gene-239.14
0.96489	142.71	Positive	interacts with	VaccDscaff4-augustus-gene-50.29 (interacts with) VaccDscaff45-snap-gene-115.21	FALSE	interacts with	VaccDscaff4-augustus-gene-50.29 (interacts with) VaccDscaff45-snap-gene-115.21
0.964896	243.247	Positive	interacts with	VaccDscaff4-augustus-gene-50.29 (interacts with) VaccDscaff19-augustus-gene-9.16	FALSE	interacts with	VaccDscaff4-augustus-gene-50.29 (interacts with) VaccDscaff19-augustus-gene-9.16
-0.963437	113.737	Negative	interacts with	VaccDscaff22-augustus-gene-107.23 (interacts with) VaccDscaff15-processed-gene-138.5	FALSE	interacts with	VaccDscaff22-augustus-gene-107.23 (interacts with) VaccDscaff15-processed-gene-138.5
-0.965162	74.1253	Negative	interacts with	VaccDscaff4-augustus-gene-50.29 (interacts with) VaccDscaff8-augustus-gene-166.10	FALSE	interacts with	VaccDscaff4-augustus-gene-50.29 (interacts with) VaccDscaff8-augustus-gene-166.10
0.963538	49.2328	Positive	interacts with	VaccDscaff22-augustus-gene-107.23 (interacts with) VaccDscaff19-augustus-gene-9.16	FALSE	interacts with	VaccDscaff22-augustus-gene-107.23 (interacts with) VaccDscaff19-augustus-gene-9.16
-0.956591	119.145	Negative	interacts with	VaccDscaff29-augustus-gene-15.29 (interacts with) VaccDscaff24-augustus-gene-239.14	FALSE	interacts with	VaccDscaff29-augustus-gene-15.29 (interacts with) VaccDscaff24-augustus-gene-239.14
-0.957103	129.207	Negative	interacts with	VaccDscaff29-augustus-gene-15.29 (interacts with) VaccDscaff15-processed-gene-138.5	FALSE	interacts with	VaccDscaff29-augustus-gene-15.29 (interacts with) VaccDscaff15-processed-gene-138.5
0.965459	46.7776	Positive	interacts with	VaccDscaff4-augustus-gene-50.29 (interacts with) VaccDscaff22-augustus-gene-324.29	FALSE	interacts with	VaccDscaff4-augustus-gene-50.29 (interacts with) VaccDscaff22-augustus-gene-324.29
-0.96405	29.3822	Negative	interacts with	VaccDscaff22-augustus-gene-107.23 (interacts with) VaccDscaff1-augustus-gene-341.27	FALSE	interacts with	VaccDscaff22-augustus-gene-107.23 (interacts with) VaccDscaff1-augustus-gene-341.27
-0.965759	40.2659	Negative	interacts with	VaccDscaff4-augustus-gene-50.29 (interacts with) VaccDscaff22-augustus-gene-177.38	FALSE	interacts with	VaccDscaff4-augustus-gene-50.29 (interacts with) VaccDscaff22-augustus-gene-177.38
0.964358	94.2121	Positive	interacts with	VaccDscaff22-augustus-gene-107.23 (interacts with) VaccDscaff38-processed-gene-283.17	FALSE	interacts with	VaccDscaff22-augustus-gene-107.23 (interacts with) VaccDscaff38-processed-gene-283.17
0.958302	55.1896	Positive	interacts with	VaccDscaff29-augustus-gene-15.29 (interacts with) VaccDscaff32-augustus-gene-315.40	FALSE	interacts with	VaccDscaff29-augustus-gene-15.29 (interacts with) VaccDscaff32-augustus-gene-315.40
-0.965788	141.78	Negative	interacts with	VaccDscaff4-augustus-gene-50.29 (interacts with) VaccDscaff16-snap-gene-268.34	FALSE	interacts with	VaccDscaff4-augustus-gene-50.29 (interacts with) VaccDscaff16-snap-gene-268.34
0.958805	61.5171	Positive	interacts with	VaccDscaff29-augustus-gene-15.29 (interacts with) VaccDscaff42-augustus-gene-12.25	FALSE	interacts with	VaccDscaff29-augustus-gene-15.29 (interacts with) VaccDscaff42-augustus-gene-12.25
-0.966283	65.1424	Negative	interacts with	VaccDscaff4-augustus-gene-50.29 (interacts with) VaccDscaff38-augustus-gene-176.29	FALSE	interacts with	VaccDscaff4-augustus-gene-50.29 (interacts with) VaccDscaff38-augustus-gene-176.29
0.966441	569.594	Positive	interacts with	VaccDscaff4-augustus-gene-50.29 (interacts with) VaccDscaff6-augustus-gene-424.17	FALSE	interacts with	VaccDscaff4-augustus-gene-50.29 (interacts with) VaccDscaff6-augustus-gene-424.17
0.964811	31.2069	Positive	interacts with	VaccDscaff22-augustus-gene-107.23 (interacts with) VaccDscaff42-augustus-gene-12.25	FALSE	interacts with	VaccDscaff22-augustus-gene-107.23 (interacts with) VaccDscaff42-augustus-gene-12.25
-0.961106	84.5102	Negative	interacts with	VaccDscaff29-augustus-gene-15.29 (interacts with) VaccDscaff1-augustus-gene-341.27	FALSE	interacts with	VaccDscaff29-augustus-gene-15.29 (interacts with) VaccDscaff1-augustus-gene-341.27
-0.966846	219.079	Negative	interacts with	VaccDscaff4-augustus-gene-50.29 (interacts with) VaccDscaff883-augustus-gene-0.6	FALSE	interacts with	VaccDscaff4-augustus-gene-50.29 (interacts with) VaccDscaff883-augustus-gene-0.6
-0.96666	19.9281	Negative	interacts with	VaccDscaff22-augustus-gene-107.23 (interacts with) VaccDscaff22-augustus-gene-46.36	FALSE	interacts with	VaccDscaff22-augustus-gene-107.23 (interacts with) VaccDscaff22-augustus-gene-46.36
0.966897	38.9114	Positive	interacts with	VaccDscaff4-augustus-gene-50.29 (interacts with) VaccDscaff22-augustus-gene-107.23	FALSE	interacts with	VaccDscaff4-augustus-gene-50.29 (interacts with) VaccDscaff22-augustus-gene-107.23
-0.967056	50.4223	Negative	interacts with	VaccDscaff4-augustus-gene-50.29 (interacts with) VaccDscaff37-processed-gene-31.2	FALSE	interacts with	VaccDscaff4-augustus-gene-50.29 (interacts with) VaccDscaff37-processed-gene-31.2
-0.969065	39.2601	Negative	interacts with	VaccDscaff22-augustus-gene-107.23 (interacts with) VaccDscaff10-augustus-gene-93.17	FALSE	interacts with	VaccDscaff22-augustus-gene-107.23 (interacts with) VaccDscaff10-augustus-gene-93.17
0.967174	180.253	Positive	interacts with	VaccDscaff4-augustus-gene-50.29 (interacts with) VaccDscaff27-snap-gene-117.30	FALSE	interacts with	VaccDscaff4-augustus-gene-50.29 (interacts with) VaccDscaff27-snap-gene-117.30
-0.969418	34.604	Negative	interacts with	VaccDscaff22-augustus-gene-107.23 (interacts with) VaccDscaff883-augustus-gene-0.6	FALSE	interacts with	VaccDscaff22-augustus-gene-107.23 (interacts with) VaccDscaff883-augustus-gene-0.6
0.970145	26.8881	Positive	interacts with	VaccDscaff22-augustus-gene-107.23 (interacts with) VaccDscaff5-augustus-gene-381.33	FALSE	interacts with	VaccDscaff22-augustus-gene-107.23 (interacts with) VaccDscaff5-augustus-gene-381.33
-0.962965	68.4519	Negative	interacts with	VaccDscaff29-augustus-gene-15.29 (interacts with) VaccDscaff10-augustus-gene-93.17	FALSE	interacts with	VaccDscaff29-augustus-gene-15.29 (interacts with) VaccDscaff10-augustus-gene-93.17
0.972247	32.4899	Positive	interacts with	VaccDscaff22-augustus-gene-107.23 (interacts with) VaccDscaff27-snap-gene-117.30	FALSE	interacts with	VaccDscaff22-augustus-gene-107.23 (interacts with) VaccDscaff27-snap-gene-117.30
0.964069	39.6355	Positive	interacts with	VaccDscaff29-augustus-gene-15.29 (interacts with) VaccDscaff28-augustus-gene-340.36	FALSE	interacts with	VaccDscaff29-augustus-gene-15.29 (interacts with) VaccDscaff28-augustus-gene-340.36
-0.967656	96.0116	Negative	interacts with	VaccDscaff4-augustus-gene-50.29 (interacts with) VaccDscaff12-processed-gene-111.6	FALSE	interacts with	VaccDscaff4-augustus-gene-50.29 (interacts with) VaccDscaff12-processed-gene-111.6
0.973016	76.5816	Positive	interacts with	VaccDscaff22-augustus-gene-107.23 (interacts with) VaccDscaff1-augustus-gene-404.27	FALSE	interacts with	VaccDscaff22-augustus-gene-107.23 (interacts with) VaccDscaff1-augustus-gene-404.27
0.96804	314.748	Positive	interacts with	VaccDscaff4-augustus-gene-50.29 (interacts with) VaccDscaff80-augustus-gene-6.54	FALSE	interacts with	VaccDscaff4-augustus-gene-50.29 (interacts with) VaccDscaff80-augustus-gene-6.54
0.968736	37.6913	Positive	interacts with	VaccDscaff4-augustus-gene-50.29 (interacts with) VaccDscaff39-augustus-gene-27.19	FALSE	interacts with	VaccDscaff4-augustus-gene-50.29 (interacts with) VaccDscaff39-augustus-gene-27.19
-0.968979	54.7999	Negative	interacts with	VaccDscaff4-augustus-gene-50.29 (interacts with) VaccDscaff18-snap-gene-355.32	FALSE	interacts with	VaccDscaff4-augustus-gene-50.29 (interacts with) VaccDscaff18-snap-gene-355.32
0.969223	55.5528	Positive	interacts with	VaccDscaff4-augustus-gene-50.29 (interacts with) VaccDscaff6-processed-gene-333.1	FALSE	interacts with	VaccDscaff4-augustus-gene-50.29 (interacts with) VaccDscaff6-processed-gene-333.1
0.971819	114.605	Positive	interacts with	VaccDscaff29-augustus-gene-15.29 (interacts with) VaccDscaff38-processed-gene-283.17	FALSE	interacts with	VaccDscaff29-augustus-gene-15.29 (interacts with) VaccDscaff38-processed-gene-283.17
-0.971522	48.4318	Negative	interacts with	VaccDscaff4-augustus-gene-50.29 (interacts with) VaccDscaff17-augustus-gene-265.26	FALSE	interacts with	VaccDscaff4-augustus-gene-50.29 (interacts with) VaccDscaff17-augustus-gene-265.26
-0.971854	120.849	Negative	interacts with	VaccDscaff4-augustus-gene-50.29 (interacts with) VaccDscaff2-augustus-gene-13.19	FALSE	interacts with	VaccDscaff4-augustus-gene-50.29 (interacts with) VaccDscaff2-augustus-gene-13.19
-0.950619	25.2858	Negative	interacts with	VaccDscaff31-augustus-gene-33.35 (interacts with) VaccDscaff5-augustus-gene-381.33	FALSE	interacts with	VaccDscaff31-augustus-gene-33.35 (interacts with) VaccDscaff5-augustus-gene-381.33
0.972558	54.581	Positive	interacts with	VaccDscaff29-augustus-gene-15.29 (interacts with) VaccDscaff48-augustus-gene-100.32	FALSE	interacts with	VaccDscaff29-augustus-gene-15.29 (interacts with) VaccDscaff48-augustus-gene-100.32
-0.972019	51.3753	Negative	interacts with	VaccDscaff4-augustus-gene-50.29 (interacts with) VaccDscaff28-augustus-gene-182.19	FALSE	interacts with	VaccDscaff4-augustus-gene-50.29 (interacts with) VaccDscaff28-augustus-gene-182.19
-0.951381	125.317	Negative	interacts with	VaccDscaff31-augustus-gene-33.35 (interacts with) VaccDscaff6-augustus-gene-424.17	FALSE	interacts with	VaccDscaff31-augustus-gene-33.35 (interacts with) VaccDscaff6-augustus-gene-424.17
0.974696	58.7729	Positive	interacts with	VaccDscaff29-augustus-gene-15.29 (interacts with) VaccDscaff19-augustus-gene-9.16	FALSE	interacts with	VaccDscaff29-augustus-gene-15.29 (interacts with) VaccDscaff19-augustus-gene-9.16
0.972147	32.6299	Positive	interacts with	VaccDscaff4-augustus-gene-50.29 (interacts with) VaccDscaff31-snap-gene-316.32	FALSE	interacts with	VaccDscaff4-augustus-gene-50.29 (interacts with) VaccDscaff31-snap-gene-316.32
-0.950112	38.3394	Negative	interacts with	VaccDscaff11-augustus-gene-46.23 (interacts with) VaccDscaff2-augustus-gene-289.28	FALSE	interacts with	VaccDscaff11-augustus-gene-46.23 (interacts with) VaccDscaff2-augustus-gene-289.28
-0.951751	20.7306	Negative	interacts with	VaccDscaff31-augustus-gene-33.35 (interacts with) VaccDscaff17-snap-gene-157.22	FALSE	interacts with	VaccDscaff31-augustus-gene-33.35 (interacts with) VaccDscaff17-snap-gene-157.22
-0.972492	74.8005	Negative	interacts with	VaccDscaff4-augustus-gene-50.29 (interacts with) VaccDscaff7-augustus-gene-205.12	FALSE	interacts with	VaccDscaff4-augustus-gene-50.29 (interacts with) VaccDscaff7-augustus-gene-205.12
0.951093	26.9465	Positive	interacts with	VaccDscaff11-augustus-gene-46.23 (interacts with) VaccDscaff27-augustus-gene-248.37	FALSE	interacts with	VaccDscaff11-augustus-gene-46.23 (interacts with) VaccDscaff27-augustus-gene-248.37
-0.951211	16.275	Negative	interacts with	VaccDscaff11-augustus-gene-46.23 (interacts with) VaccDscaff18-augustus-gene-331.23	FALSE	interacts with	VaccDscaff11-augustus-gene-46.23 (interacts with) VaccDscaff18-augustus-gene-331.23
0.974502	125.52	Positive	interacts with	VaccDscaff4-augustus-gene-50.29 (interacts with) VaccDscaff3-augustus-gene-6.45	FALSE	interacts with	VaccDscaff4-augustus-gene-50.29 (interacts with) VaccDscaff3-augustus-gene-6.45
0.974632	69.2744	Positive	interacts with	VaccDscaff4-augustus-gene-50.29 (interacts with) VaccDscaff95-augustus-gene-1.32	FALSE	interacts with	VaccDscaff4-augustus-gene-50.29 (interacts with) VaccDscaff95-augustus-gene-1.32
-0.958509	36.047	Negative	interacts with	VaccDscaff31-augustus-gene-33.35 (interacts with) VaccDscaff3-augustus-gene-6.45	FALSE	interacts with	VaccDscaff31-augustus-gene-33.35 (interacts with) VaccDscaff3-augustus-gene-6.45
-0.951543	60.1469	Negative	interacts with	VaccDscaff11-augustus-gene-46.23 (interacts with) VaccDscaff42-processed-gene-73.2	FALSE	interacts with	VaccDscaff11-augustus-gene-46.23 (interacts with) VaccDscaff42-processed-gene-73.2
0.97476	69.8301	Positive	interacts with	VaccDscaff4-augustus-gene-50.29 (interacts with) VaccDscaff27-augustus-gene-332.26	FALSE	interacts with	VaccDscaff4-augustus-gene-50.29 (interacts with) VaccDscaff27-augustus-gene-332.26
-0.959332	37.1077	Negative	interacts with	VaccDscaff31-augustus-gene-33.35 (interacts with) VaccDscaff48-augustus-gene-100.32	FALSE	interacts with	VaccDscaff31-augustus-gene-33.35 (interacts with) VaccDscaff48-augustus-gene-100.32
-0.975453	50.7105	Negative	interacts with	VaccDscaff4-augustus-gene-50.29 (interacts with) VaccDscaff31-snap-gene-213.31	FALSE	interacts with	VaccDscaff4-augustus-gene-50.29 (interacts with) VaccDscaff31-snap-gene-213.31
-0.959613	36.1147	Negative	interacts with	VaccDscaff31-augustus-gene-33.35 (interacts with) VaccDscaff4-augustus-gene-50.29	FALSE	interacts with	VaccDscaff31-augustus-gene-33.35 (interacts with) VaccDscaff4-augustus-gene-50.29
-0.951963	35.2086	Negative	interacts with	VaccDscaff11-augustus-gene-46.23 (interacts with) VaccDscaff20-augustus-gene-67.30	FALSE	interacts with	VaccDscaff11-augustus-gene-46.23 (interacts with) VaccDscaff20-augustus-gene-67.30
-0.975581	117.402	Negative	interacts with	VaccDscaff4-augustus-gene-50.29 (interacts with) VaccDscaff18-augustus-gene-245.14	FALSE	interacts with	VaccDscaff4-augustus-gene-50.29 (interacts with) VaccDscaff18-augustus-gene-245.14
-0.977122	52.5464	Negative	interacts with	VaccDscaff4-augustus-gene-50.29 (interacts with) VaccDscaff17-snap-gene-369.27	FALSE	interacts with	VaccDscaff4-augustus-gene-50.29 (interacts with) VaccDscaff17-snap-gene-369.27
-0.952328	21.2816	Negative	interacts with	VaccDscaff11-augustus-gene-46.23 (interacts with) VaccDscaff17-snap-gene-369.27	FALSE	interacts with	VaccDscaff11-augustus-gene-46.23 (interacts with) VaccDscaff17-snap-gene-369.27
0.977583	41.8835	Positive	interacts with	VaccDscaff4-augustus-gene-50.29 (interacts with) VaccDscaff30-snap-gene-117.34	FALSE	interacts with	VaccDscaff4-augustus-gene-50.29 (interacts with) VaccDscaff30-snap-gene-117.34
0.96328	17.2926	Positive	interacts with	VaccDscaff31-augustus-gene-33.35 (interacts with) VaccDscaff22-augustus-gene-46.36	FALSE	interacts with	VaccDscaff31-augustus-gene-33.35 (interacts with) VaccDscaff22-augustus-gene-46.36
0.953008	17.0817	Positive	interacts with	VaccDscaff11-augustus-gene-46.23 (interacts with) VaccDscaff22-augustus-gene-107.23	FALSE	interacts with	VaccDscaff11-augustus-gene-46.23 (interacts with) VaccDscaff22-augustus-gene-107.23
-0.978088	47.4831	Negative	interacts with	VaccDscaff4-augustus-gene-50.29 (interacts with) VaccDscaff31-augustus-gene-149.22	FALSE	interacts with	VaccDscaff4-augustus-gene-50.29 (interacts with) VaccDscaff31-augustus-gene-149.22
0.953111	24.8399	Positive	interacts with	VaccDscaff11-augustus-gene-46.23 (interacts with) VaccDscaff19-processed-gene-363.5	FALSE	interacts with	VaccDscaff11-augustus-gene-46.23 (interacts with) VaccDscaff19-processed-gene-363.5
0.981534	33.3328	Positive	interacts with	VaccDscaff4-augustus-gene-50.29 (interacts with) VaccDscaff43-augustus-gene-262.23	FALSE	interacts with	VaccDscaff4-augustus-gene-50.29 (interacts with) VaccDscaff43-augustus-gene-262.23
-0.963895	28.6542	Negative	interacts with	VaccDscaff31-augustus-gene-33.35 (interacts with) VaccDscaff27-snap-gene-117.30	FALSE	interacts with	VaccDscaff31-augustus-gene-33.35 (interacts with) VaccDscaff27-snap-gene-117.30
-0.953349	17.7494	Negative	interacts with	VaccDscaff11-augustus-gene-46.23 (interacts with) VaccDscaff17-snap-gene-355.52	FALSE	interacts with	VaccDscaff11-augustus-gene-46.23 (interacts with) VaccDscaff17-snap-gene-355.52
0.964245	28.285	Positive	interacts with	VaccDscaff31-augustus-gene-33.35 (interacts with) VaccDscaff5-augustus-gene-320.25	FALSE	interacts with	VaccDscaff31-augustus-gene-33.35 (interacts with) VaccDscaff5-augustus-gene-320.25
0.950167	295.083	Positive	interacts with	VaccDscaff14-snap-gene-384.50 (interacts with) VaccDscaff79-processed-gene-6.3	FALSE	interacts with	VaccDscaff14-snap-gene-384.50 (interacts with) VaccDscaff79-processed-gene-6.3
-0.964265	76.7616	Negative	interacts with	VaccDscaff31-augustus-gene-33.35 (interacts with) VaccDscaff1-augustus-gene-404.27	FALSE	interacts with	VaccDscaff31-augustus-gene-33.35 (interacts with) VaccDscaff1-augustus-gene-404.27
-0.95376	16.4433	Negative	interacts with	VaccDscaff11-augustus-gene-46.23 (interacts with) VaccDscaff11-augustus-gene-44.24	FALSE	interacts with	VaccDscaff11-augustus-gene-46.23 (interacts with) VaccDscaff11-augustus-gene-44.24
-0.950286	51.6513	Negative	interacts with	VaccDscaff14-snap-gene-384.50 (interacts with) VaccDscaff30-processed-gene-305.28	FALSE	interacts with	VaccDscaff14-snap-gene-384.50 (interacts with) VaccDscaff30-processed-gene-305.28
-0.966469	55.4929	Negative	interacts with	VaccDscaff31-augustus-gene-33.35 (interacts with) VaccDscaff28-augustus-gene-340.36	FALSE	interacts with	VaccDscaff31-augustus-gene-33.35 (interacts with) VaccDscaff28-augustus-gene-340.36
0.953775	16.3968	Positive	interacts with	VaccDscaff11-augustus-gene-46.23 (interacts with) VaccDscaff95-augustus-gene-1.32	FALSE	interacts with	VaccDscaff11-augustus-gene-46.23 (interacts with) VaccDscaff95-augustus-gene-1.32
0.953962	30.8812	Positive	interacts with	VaccDscaff14-snap-gene-384.50 (interacts with) VaccDscaff18-processed-gene-145.12	FALSE	interacts with	VaccDscaff14-snap-gene-384.50 (interacts with) VaccDscaff18-processed-gene-145.12
0.953889	152.921	Positive	interacts with	VaccDscaff11-augustus-gene-46.23 (interacts with) VaccDscaff38-processed-gene-283.17	FALSE	interacts with	VaccDscaff11-augustus-gene-46.23 (interacts with) VaccDscaff38-processed-gene-283.17
-0.955164	35.0547	Negative	interacts with	VaccDscaff14-snap-gene-384.50 (interacts with) VaccDscaff43-augustus-gene-237.30	FALSE	interacts with	VaccDscaff14-snap-gene-384.50 (interacts with) VaccDscaff43-augustus-gene-237.30
-0.968698	72.8109	Negative	interacts with	VaccDscaff31-augustus-gene-33.35 (interacts with) VaccDscaff199-augustus-gene-1.37	FALSE	interacts with	VaccDscaff31-augustus-gene-33.35 (interacts with) VaccDscaff199-augustus-gene-1.37
0.954261	78.1465	Positive	interacts with	VaccDscaff11-augustus-gene-46.23 (interacts with) VaccDscaff32-augustus-gene-21.23	FALSE	interacts with	VaccDscaff11-augustus-gene-46.23 (interacts with) VaccDscaff32-augustus-gene-21.23
-0.955248	21.3388	Negative	interacts with	VaccDscaff14-snap-gene-384.50 (interacts with) VaccDscaff11-augustus-gene-46.23	FALSE	interacts with	VaccDscaff14-snap-gene-384.50 (interacts with) VaccDscaff11-augustus-gene-46.23
-0.969186	20.3691	Negative	interacts with	VaccDscaff31-augustus-gene-33.35 (interacts with) VaccDscaff1236-augustus-gene-0.3	FALSE	interacts with	VaccDscaff31-augustus-gene-33.35 (interacts with) VaccDscaff1236-augustus-gene-0.3
-0.955786	83.2738	Negative	interacts with	VaccDscaff14-snap-gene-384.50 (interacts with) VaccDscaff37-augustus-gene-297.17	FALSE	interacts with	VaccDscaff14-snap-gene-384.50 (interacts with) VaccDscaff37-augustus-gene-297.17
0.969337	39.7838	Positive	interacts with	VaccDscaff31-augustus-gene-33.35 (interacts with) VaccDscaff883-augustus-gene-0.6	FALSE	interacts with	VaccDscaff31-augustus-gene-33.35 (interacts with) VaccDscaff883-augustus-gene-0.6
-0.9694	50.7432	Negative	interacts with	VaccDscaff31-augustus-gene-33.35 (interacts with) VaccDscaff19-augustus-gene-9.16	FALSE	interacts with	VaccDscaff31-augustus-gene-33.35 (interacts with) VaccDscaff19-augustus-gene-9.16
-0.955264	173.222	Negative	interacts with	VaccDscaff11-augustus-gene-46.23 (interacts with) VaccDscaff15-processed-gene-138.5	FALSE	interacts with	VaccDscaff11-augustus-gene-46.23 (interacts with) VaccDscaff15-processed-gene-138.5
-0.957822	103.794	Negative	interacts with	VaccDscaff14-snap-gene-384.50 (interacts with) VaccDscaff1-augustus-gene-404.27	FALSE	interacts with	VaccDscaff14-snap-gene-384.50 (interacts with) VaccDscaff1-augustus-gene-404.27
-0.970734	46.9758	Negative	interacts with	VaccDscaff31-augustus-gene-33.35 (interacts with) VaccDscaff36-augustus-gene-269.26	FALSE	interacts with	VaccDscaff31-augustus-gene-33.35 (interacts with) VaccDscaff36-augustus-gene-269.26
-0.956589	24.5208	Negative	interacts with	VaccDscaff11-augustus-gene-46.23 (interacts with) VaccDscaff20-snap-gene-252.43	FALSE	interacts with	VaccDscaff11-augustus-gene-46.23 (interacts with) VaccDscaff20-snap-gene-252.43
0.958262	132.202	Positive	interacts with	VaccDscaff14-snap-gene-384.50 (interacts with) VaccDscaff24-augustus-gene-239.14	FALSE	interacts with	VaccDscaff14-snap-gene-384.50 (interacts with) VaccDscaff24-augustus-gene-239.14
-0.9567	14.6274	Negative	interacts with	VaccDscaff11-augustus-gene-46.23 (interacts with) VaccDscaff22-augustus-gene-177.38	FALSE	interacts with	VaccDscaff11-augustus-gene-46.23 (interacts with) VaccDscaff22-augustus-gene-177.38
0.956749	20.8145	Positive	interacts with	VaccDscaff11-augustus-gene-46.23 (interacts with) VaccDscaff22-snap-gene-176.30	FALSE	interacts with	VaccDscaff11-augustus-gene-46.23 (interacts with) VaccDscaff22-snap-gene-176.30
-0.959758	42.7467	Negative	interacts with	VaccDscaff14-snap-gene-384.50 (interacts with) VaccDscaff42-augustus-gene-12.25	FALSE	interacts with	VaccDscaff14-snap-gene-384.50 (interacts with) VaccDscaff42-augustus-gene-12.25
-0.95676	16.1505	Negative	interacts with	VaccDscaff11-augustus-gene-46.23 (interacts with) VaccDscaff23-processed-gene-301.5	FALSE	interacts with	VaccDscaff11-augustus-gene-46.23 (interacts with) VaccDscaff23-processed-gene-301.5
-0.961975	45.1955	Negative	interacts with	VaccDscaff14-snap-gene-384.50 (interacts with) VaccDscaff27-snap-gene-117.30	FALSE	interacts with	VaccDscaff14-snap-gene-384.50 (interacts with) VaccDscaff27-snap-gene-117.30
0.972624	29.8481	Positive	interacts with	VaccDscaff31-augustus-gene-33.35 (interacts with) VaccDscaff1-augustus-gene-341.27	FALSE	interacts with	VaccDscaff31-augustus-gene-33.35 (interacts with) VaccDscaff1-augustus-gene-341.27
0.956953	68.4414	Positive	interacts with	VaccDscaff11-augustus-gene-46.23 (interacts with) VaccDscaff45-snap-gene-115.21	FALSE	interacts with	VaccDscaff11-augustus-gene-46.23 (interacts with) VaccDscaff45-snap-gene-115.21
-0.973521	87.267	Negative	interacts with	VaccDscaff31-augustus-gene-33.35 (interacts with) VaccDscaff38-processed-gene-283.17	FALSE	interacts with	VaccDscaff31-augustus-gene-33.35 (interacts with) VaccDscaff38-processed-gene-283.17
0.962838	65.674	Positive	interacts with	VaccDscaff14-snap-gene-384.50 (interacts with) VaccDscaff30-augustus-gene-267.31	FALSE	interacts with	VaccDscaff14-snap-gene-384.50 (interacts with) VaccDscaff30-augustus-gene-267.31
0.957702	76.941	Positive	interacts with	VaccDscaff11-augustus-gene-46.23 (interacts with) VaccDscaff19-augustus-gene-9.16	FALSE	interacts with	VaccDscaff11-augustus-gene-46.23 (interacts with) VaccDscaff19-augustus-gene-9.16
0.975648	92.9741	Positive	interacts with	VaccDscaff31-augustus-gene-33.35 (interacts with) VaccDscaff24-augustus-gene-239.14	FALSE	interacts with	VaccDscaff31-augustus-gene-33.35 (interacts with) VaccDscaff24-augustus-gene-239.14
-0.964352	39.6336	Negative	interacts with	VaccDscaff14-snap-gene-384.50 (interacts with) VaccDscaff15-snap-gene-54.21	FALSE	interacts with	VaccDscaff14-snap-gene-384.50 (interacts with) VaccDscaff15-snap-gene-54.21
-0.977027	29.054	Negative	interacts with	VaccDscaff31-augustus-gene-33.35 (interacts with) VaccDscaff15-snap-gene-54.21	FALSE	interacts with	VaccDscaff31-augustus-gene-33.35 (interacts with) VaccDscaff15-snap-gene-54.21
0.957956	14.3146	Positive	interacts with	VaccDscaff11-augustus-gene-46.23 (interacts with) VaccDscaff4-snap-gene-147.72	FALSE	interacts with	VaccDscaff11-augustus-gene-46.23 (interacts with) VaccDscaff4-snap-gene-147.72
-0.964754	40.5428	Negative	interacts with	VaccDscaff14-snap-gene-384.50 (interacts with) VaccDscaff26-snap-gene-271.29	FALSE	interacts with	VaccDscaff14-snap-gene-384.50 (interacts with) VaccDscaff26-snap-gene-271.29
0.977171	102.772	Positive	interacts with	VaccDscaff31-augustus-gene-33.35 (interacts with) VaccDscaff15-processed-gene-138.5	FALSE	interacts with	VaccDscaff31-augustus-gene-33.35 (interacts with) VaccDscaff15-processed-gene-138.5
-0.957992	26.0546	Negative	interacts with	VaccDscaff11-augustus-gene-46.23 (interacts with) VaccDscaff8-augustus-gene-166.10	FALSE	interacts with	VaccDscaff11-augustus-gene-46.23 (interacts with) VaccDscaff8-augustus-gene-166.10
-0.966342	171.217	Negative	interacts with	VaccDscaff14-snap-gene-384.50 (interacts with) VaccDscaff6-augustus-gene-424.17	FALSE	interacts with	VaccDscaff14-snap-gene-384.50 (interacts with) VaccDscaff6-augustus-gene-424.17
0.966846	45.4779	Positive	interacts with	VaccDscaff14-snap-gene-384.50 (interacts with) VaccDscaff10-augustus-gene-93.17	FALSE	interacts with	VaccDscaff14-snap-gene-384.50 (interacts with) VaccDscaff10-augustus-gene-93.17
0.958192	49.5406	Positive	interacts with	VaccDscaff11-augustus-gene-46.23 (interacts with) VaccDscaff48-augustus-gene-100.32	FALSE	interacts with	VaccDscaff11-augustus-gene-46.23 (interacts with) VaccDscaff48-augustus-gene-100.32
-0.967213	93.2119	Negative	interacts with	VaccDscaff14-snap-gene-384.50 (interacts with) VaccDscaff199-augustus-gene-1.37	FALSE	interacts with	VaccDscaff14-snap-gene-384.50 (interacts with) VaccDscaff199-augustus-gene-1.37
0.958786	30.6248	Positive	interacts with	VaccDscaff11-augustus-gene-46.23 (interacts with) VaccDscaff16-snap-gene-178.26	FALSE	interacts with	VaccDscaff11-augustus-gene-46.23 (interacts with) VaccDscaff16-snap-gene-178.26
-0.959169	71.9022	Negative	interacts with	VaccDscaff11-augustus-gene-46.23 (interacts with) VaccDscaff20-augustus-gene-363.21	FALSE	interacts with	VaccDscaff11-augustus-gene-46.23 (interacts with) VaccDscaff20-augustus-gene-363.21
0.980245	17.995	Positive	interacts with	VaccDscaff31-augustus-gene-33.35 (interacts with) VaccDscaff18-processed-gene-145.12	FALSE	interacts with	VaccDscaff31-augustus-gene-33.35 (interacts with) VaccDscaff18-processed-gene-145.12
0.968915	144.093	Positive	interacts with	VaccDscaff14-snap-gene-384.50 (interacts with) VaccDscaff15-processed-gene-138.5	FALSE	interacts with	VaccDscaff14-snap-gene-384.50 (interacts with) VaccDscaff15-processed-gene-138.5
-0.95948	58.7309	Negative	interacts with	VaccDscaff11-augustus-gene-46.23 (interacts with) VaccDscaff1-augustus-gene-341.27	FALSE	interacts with	VaccDscaff11-augustus-gene-46.23 (interacts with) VaccDscaff1-augustus-gene-341.27
-0.969257	33.6721	Negative	interacts with	VaccDscaff14-snap-gene-384.50 (interacts with) VaccDscaff5-augustus-gene-381.33	FALSE	interacts with	VaccDscaff14-snap-gene-384.50 (interacts with) VaccDscaff5-augustus-gene-381.33
-0.960884	16.6635	Negative	interacts with	VaccDscaff11-augustus-gene-46.23 (interacts with) VaccDscaff5-snap-gene-258.18	FALSE	interacts with	VaccDscaff11-augustus-gene-46.23 (interacts with) VaccDscaff5-snap-gene-258.18
-0.969401	30.8195	Negative	interacts with	VaccDscaff14-snap-gene-384.50 (interacts with) VaccDscaff45-snap-gene-115.21	FALSE	interacts with	VaccDscaff14-snap-gene-384.50 (interacts with) VaccDscaff45-snap-gene-115.21
-0.969414	122.869	Negative	interacts with	VaccDscaff14-snap-gene-384.50 (interacts with) VaccDscaff38-processed-gene-283.17	FALSE	interacts with	VaccDscaff14-snap-gene-384.50 (interacts with) VaccDscaff38-processed-gene-283.17
0.962225	17.6534	Positive	interacts with	VaccDscaff11-augustus-gene-46.23 (interacts with) VaccDscaff31-snap-gene-316.32	FALSE	interacts with	VaccDscaff11-augustus-gene-46.23 (interacts with) VaccDscaff31-snap-gene-316.32
-0.970554	65.9095	Negative	interacts with	VaccDscaff14-snap-gene-384.50 (interacts with) VaccDscaff28-augustus-gene-340.36	FALSE	interacts with	VaccDscaff14-snap-gene-384.50 (interacts with) VaccDscaff28-augustus-gene-340.36
0.962602	19.0194	Positive	interacts with	VaccDscaff11-augustus-gene-46.23 (interacts with) VaccDscaff43-augustus-gene-262.23	FALSE	interacts with	VaccDscaff11-augustus-gene-46.23 (interacts with) VaccDscaff43-augustus-gene-262.23
-0.962807	20.1934	Negative	interacts with	VaccDscaff11-augustus-gene-46.23 (interacts with) VaccDscaff7-augustus-gene-205.12	FALSE	interacts with	VaccDscaff11-augustus-gene-46.23 (interacts with) VaccDscaff7-augustus-gene-205.12
-0.950375	32.4835	Negative	interacts with	VaccDscaff31-augustus-gene-149.22 (interacts with) VaccDscaff5-augustus-gene-381.33	FALSE	interacts with	VaccDscaff31-augustus-gene-149.22 (interacts with) VaccDscaff5-augustus-gene-381.33
-0.965303	18.3873	Negative	interacts with	VaccDscaff11-augustus-gene-46.23 (interacts with) VaccDscaff17-augustus-gene-265.26	FALSE	interacts with	VaccDscaff11-augustus-gene-46.23 (interacts with) VaccDscaff17-augustus-gene-265.26
-0.971186	43.4145	Negative	interacts with	VaccDscaff14-snap-gene-384.50 (interacts with) VaccDscaff48-augustus-gene-100.32	FALSE	interacts with	VaccDscaff14-snap-gene-384.50 (interacts with) VaccDscaff48-augustus-gene-100.32
-0.966091	19.7443	Negative	interacts with	VaccDscaff11-augustus-gene-46.23 (interacts with) VaccDscaff47-augustus-gene-190.29	FALSE	interacts with	VaccDscaff11-augustus-gene-46.23 (interacts with) VaccDscaff47-augustus-gene-190.29
-0.971325	53.8569	Negative	interacts with	VaccDscaff14-snap-gene-384.50 (interacts with) VaccDscaff36-augustus-gene-269.26	FALSE	interacts with	VaccDscaff14-snap-gene-384.50 (interacts with) VaccDscaff36-augustus-gene-269.26
-0.966601	22.5893	Negative	interacts with	VaccDscaff11-augustus-gene-46.23 (interacts with) VaccDscaff44-snap-gene-106.30	FALSE	interacts with	VaccDscaff11-augustus-gene-46.23 (interacts with) VaccDscaff44-snap-gene-106.30
-0.968455	22.8455	Negative	interacts with	VaccDscaff11-augustus-gene-46.23 (interacts with) VaccDscaff31-snap-gene-213.31	FALSE	interacts with	VaccDscaff11-augustus-gene-46.23 (interacts with) VaccDscaff31-snap-gene-213.31
0.973121	48.8823	Positive	interacts with	VaccDscaff14-snap-gene-384.50 (interacts with) VaccDscaff883-augustus-gene-0.6	FALSE	interacts with	VaccDscaff14-snap-gene-384.50 (interacts with) VaccDscaff883-augustus-gene-0.6
-0.953741	28.8209	Negative	interacts with	VaccDscaff31-augustus-gene-149.22 (interacts with) VaccDscaff45-snap-gene-115.21	FALSE	interacts with	VaccDscaff31-augustus-gene-149.22 (interacts with) VaccDscaff45-snap-gene-115.21
0.969186	17.6165	Positive	interacts with	VaccDscaff11-augustus-gene-46.23 (interacts with) VaccDscaff39-augustus-gene-27.19	FALSE	interacts with	VaccDscaff11-augustus-gene-46.23 (interacts with) VaccDscaff39-augustus-gene-27.19
-0.95536	47.7788	Negative	interacts with	VaccDscaff31-augustus-gene-149.22 (interacts with) VaccDscaff27-snap-gene-117.30	FALSE	interacts with	VaccDscaff31-augustus-gene-149.22 (interacts with) VaccDscaff27-snap-gene-117.30
0.97159	15.0977	Positive	interacts with	VaccDscaff11-augustus-gene-46.23 (interacts with) VaccDscaff3-augustus-gene-158.19	FALSE	interacts with	VaccDscaff11-augustus-gene-46.23 (interacts with) VaccDscaff3-augustus-gene-158.19
-0.958416	52.5967	Negative	interacts with	VaccDscaff31-augustus-gene-149.22 (interacts with) VaccDscaff3-augustus-gene-6.45	FALSE	interacts with	VaccDscaff31-augustus-gene-149.22 (interacts with) VaccDscaff3-augustus-gene-6.45
0.975626	20.3203	Positive	interacts with	VaccDscaff11-augustus-gene-46.23 (interacts with) VaccDscaff29-augustus-gene-15.29	FALSE	interacts with	VaccDscaff11-augustus-gene-46.23 (interacts with) VaccDscaff29-augustus-gene-15.29
0.959191	43.8021	Positive	interacts with	VaccDscaff31-augustus-gene-149.22 (interacts with) VaccDscaff10-augustus-gene-93.17	FALSE	interacts with	VaccDscaff31-augustus-gene-149.22 (interacts with) VaccDscaff10-augustus-gene-93.17
-0.96111	39.6344	Negative	interacts with	VaccDscaff31-augustus-gene-149.22 (interacts with) VaccDscaff37-augustus-gene-297.17	FALSE	interacts with	VaccDscaff31-augustus-gene-149.22 (interacts with) VaccDscaff37-augustus-gene-297.17
0.961231	46.0893	Positive	interacts with	VaccDscaff31-augustus-gene-149.22 (interacts with) VaccDscaff1-augustus-gene-341.27	FALSE	interacts with	VaccDscaff31-augustus-gene-149.22 (interacts with) VaccDscaff1-augustus-gene-341.27
0.975999	36.5367	Positive	interacts with	VaccDscaff14-snap-gene-384.50 (interacts with) VaccDscaff1-augustus-gene-341.27	FALSE	interacts with	VaccDscaff14-snap-gene-384.50 (interacts with) VaccDscaff1-augustus-gene-341.27
0.95205	35.3047	Positive	interacts with	VaccDscaff19-processed-gene-363.5 (interacts with) VaccDscaff1236-augustus-gene-0.3	FALSE	interacts with	VaccDscaff19-processed-gene-363.5 (interacts with) VaccDscaff1236-augustus-gene-0.3
-0.9677	32.8502	Negative	interacts with	VaccDscaff31-augustus-gene-149.22 (interacts with) VaccDscaff48-augustus-gene-100.32	FALSE	interacts with	VaccDscaff31-augustus-gene-149.22 (interacts with) VaccDscaff48-augustus-gene-100.32
0.957197	81.4377	Positive	interacts with	VaccDscaff19-processed-gene-363.5 (interacts with) VaccDscaff42-augustus-gene-12.25	FALSE	interacts with	VaccDscaff19-processed-gene-363.5 (interacts with) VaccDscaff42-augustus-gene-12.25
-0.977231	48.5643	Negative	interacts with	VaccDscaff14-snap-gene-384.50 (interacts with) VaccDscaff3-augustus-gene-6.45	FALSE	interacts with	VaccDscaff14-snap-gene-384.50 (interacts with) VaccDscaff3-augustus-gene-6.45
0.957862	65.4008	Positive	interacts with	VaccDscaff19-processed-gene-363.5 (interacts with) VaccDscaff48-augustus-gene-100.32	FALSE	interacts with	VaccDscaff19-processed-gene-363.5 (interacts with) VaccDscaff48-augustus-gene-100.32
-0.981875	53.5802	Negative	interacts with	VaccDscaff14-snap-gene-384.50 (interacts with) VaccDscaff19-augustus-gene-9.16	FALSE	interacts with	VaccDscaff14-snap-gene-384.50 (interacts with) VaccDscaff19-augustus-gene-9.16
-0.992035	43.0728	Negative	interacts with	VaccDscaff14-snap-gene-384.50 (interacts with) VaccDscaff4-augustus-gene-50.29	FALSE	interacts with	VaccDscaff14-snap-gene-384.50 (interacts with) VaccDscaff4-augustus-gene-50.29
-0.971528	42.3139	Negative	interacts with	VaccDscaff31-augustus-gene-149.22 (interacts with) VaccDscaff28-augustus-gene-340.36	FALSE	interacts with	VaccDscaff31-augustus-gene-149.22 (interacts with) VaccDscaff28-augustus-gene-340.36
0.95407	136.258	Positive	interacts with	VaccDscaff30-processed-gene-305.28 (interacts with) VaccDscaff1-augustus-gene-404.27	FALSE	interacts with	VaccDscaff30-processed-gene-305.28 (interacts with) VaccDscaff1-augustus-gene-404.27
0.954797	34.9908	Positive	interacts with	VaccDscaff30-processed-gene-305.28 (interacts with) VaccDscaff18-augustus-gene-176.29	FALSE	interacts with	VaccDscaff30-processed-gene-305.28 (interacts with) VaccDscaff18-augustus-gene-176.29
-0.962787	49.3877	Negative	interacts with	VaccDscaff30-processed-gene-305.28 (interacts with) VaccDscaff10-augustus-gene-93.17	FALSE	interacts with	VaccDscaff30-processed-gene-305.28 (interacts with) VaccDscaff10-augustus-gene-93.17
-0.973212	43.6927	Negative	interacts with	VaccDscaff31-augustus-gene-149.22 (interacts with) VaccDscaff19-augustus-gene-9.16	FALSE	interacts with	VaccDscaff31-augustus-gene-149.22 (interacts with) VaccDscaff19-augustus-gene-9.16
0.962109	62.778	Positive	interacts with	VaccDscaff19-processed-gene-363.5 (interacts with) VaccDscaff28-augustus-gene-340.36	FALSE	interacts with	VaccDscaff19-processed-gene-363.5 (interacts with) VaccDscaff28-augustus-gene-340.36
0.972731	94.1901	Positive	interacts with	VaccDscaff30-processed-gene-305.28 (interacts with) VaccDscaff46-snap-gene-106.24	FALSE	interacts with	VaccDscaff30-processed-gene-305.28 (interacts with) VaccDscaff46-snap-gene-106.24
0.976094	96.6911	Positive	interacts with	VaccDscaff31-augustus-gene-149.22 (interacts with) VaccDscaff24-augustus-gene-239.14	FALSE	interacts with	VaccDscaff31-augustus-gene-149.22 (interacts with) VaccDscaff24-augustus-gene-239.14
0.976785	51.3939	Positive	interacts with	VaccDscaff31-augustus-gene-149.22 (interacts with) VaccDscaff883-augustus-gene-0.6	FALSE	interacts with	VaccDscaff31-augustus-gene-149.22 (interacts with) VaccDscaff883-augustus-gene-0.6
-0.951323	212.095	Negative	interacts with	VaccDscaff42-augustus-gene-12.25 (interacts with) VaccDscaff1-augustus-gene-341.27	FALSE	interacts with	VaccDscaff42-augustus-gene-12.25 (interacts with) VaccDscaff1-augustus-gene-341.27
-0.951514	81.0657	Negative	interacts with	VaccDscaff42-augustus-gene-12.25 (interacts with) VaccDscaff5-augustus-gene-320.25	FALSE	interacts with	VaccDscaff42-augustus-gene-12.25 (interacts with) VaccDscaff5-augustus-gene-320.25
0.952057	195.031	Positive	interacts with	VaccDscaff42-augustus-gene-12.25 (interacts with) VaccDscaff1-augustus-gene-404.27	FALSE	interacts with	VaccDscaff42-augustus-gene-12.25 (interacts with) VaccDscaff1-augustus-gene-404.27
0.965595	177.614	Positive	interacts with	VaccDscaff19-processed-gene-363.5 (interacts with) VaccDscaff38-processed-gene-283.17	FALSE	interacts with	VaccDscaff19-processed-gene-363.5 (interacts with) VaccDscaff38-processed-gene-283.17
0.967933	89.6467	Positive	interacts with	VaccDscaff19-processed-gene-363.5 (interacts with) VaccDscaff19-augustus-gene-9.16	FALSE	interacts with	VaccDscaff19-processed-gene-363.5 (interacts with) VaccDscaff19-augustus-gene-9.16
-0.950953	217.632	Negative	interacts with	VaccDscaff30-augustus-gene-267.31 (interacts with) VaccDscaff28-augustus-gene-340.36	FALSE	interacts with	VaccDscaff30-augustus-gene-267.31 (interacts with) VaccDscaff28-augustus-gene-340.36
0.95105	92.2107	Positive	interacts with	VaccDscaff30-augustus-gene-267.31 (interacts with) VaccDscaff7-augustus-gene-205.12	FALSE	interacts with	VaccDscaff30-augustus-gene-267.31 (interacts with) VaccDscaff7-augustus-gene-205.12
-0.980692	87.089	Negative	interacts with	VaccDscaff31-augustus-gene-149.22 (interacts with) VaccDscaff38-processed-gene-283.17	FALSE	interacts with	VaccDscaff31-augustus-gene-149.22 (interacts with) VaccDscaff38-processed-gene-283.17
0.951078	38.0423	Positive	interacts with	VaccDscaff30-augustus-gene-267.31 (interacts with) VaccDscaff43-augustus-gene-226.23	FALSE	interacts with	VaccDscaff30-augustus-gene-267.31 (interacts with) VaccDscaff43-augustus-gene-226.23
0.957643	98.4595	Positive	interacts with	VaccDscaff42-augustus-gene-12.25 (interacts with) VaccDscaff5-augustus-gene-381.33	FALSE	interacts with	VaccDscaff42-augustus-gene-12.25 (interacts with) VaccDscaff5-augustus-gene-381.33
0.951197	51.1884	Positive	interacts with	VaccDscaff30-augustus-gene-267.31 (interacts with) VaccDscaff7-augustus-gene-185.19	FALSE	interacts with	VaccDscaff30-augustus-gene-267.31 (interacts with) VaccDscaff7-augustus-gene-185.19
0.983455	97.0247	Positive	interacts with	VaccDscaff31-augustus-gene-149.22 (interacts with) VaccDscaff15-processed-gene-138.5	FALSE	interacts with	VaccDscaff31-augustus-gene-149.22 (interacts with) VaccDscaff15-processed-gene-138.5
-0.952116	160.877	Negative	interacts with	VaccDscaff30-augustus-gene-267.31 (interacts with) VaccDscaff42-augustus-gene-12.25	FALSE	interacts with	VaccDscaff30-augustus-gene-267.31 (interacts with) VaccDscaff42-augustus-gene-12.25
0.958177	408.32	Positive	interacts with	VaccDscaff42-augustus-gene-12.25 (interacts with) VaccDscaff13-augustus-gene-144.37	FALSE	interacts with	VaccDscaff42-augustus-gene-12.25 (interacts with) VaccDscaff13-augustus-gene-144.37
-0.952673	94.9838	Negative	interacts with	VaccDscaff30-augustus-gene-267.31 (interacts with) VaccDscaff45-snap-gene-115.21	FALSE	interacts with	VaccDscaff30-augustus-gene-267.31 (interacts with) VaccDscaff45-snap-gene-115.21
-0.958558	74.9023	Negative	interacts with	VaccDscaff42-augustus-gene-12.25 (interacts with) VaccDscaff10-augustus-gene-93.17	FALSE	interacts with	VaccDscaff42-augustus-gene-12.25 (interacts with) VaccDscaff10-augustus-gene-93.17
-0.957136	21.7339	Negative	interacts with	VaccDscaff22-augustus-gene-177.38 (interacts with) VaccDscaff1236-augustus-gene-0.3	FALSE	interacts with	VaccDscaff22-augustus-gene-177.38 (interacts with) VaccDscaff1236-augustus-gene-0.3
0.95318	607.332	Positive	interacts with	VaccDscaff30-augustus-gene-267.31 (interacts with) VaccDscaff22-augustus-gene-291.32	FALSE	interacts with	VaccDscaff30-augustus-gene-267.31 (interacts with) VaccDscaff22-augustus-gene-291.32
0.953687	762	Positive	interacts with	VaccDscaff30-augustus-gene-267.31 (interacts with) VaccDscaff1-augustus-gene-398.30	FALSE	interacts with	VaccDscaff30-augustus-gene-267.31 (interacts with) VaccDscaff1-augustus-gene-398.30
0.959165	332.033	Positive	interacts with	VaccDscaff42-augustus-gene-12.25 (interacts with) VaccDscaff19-augustus-gene-9.16	FALSE	interacts with	VaccDscaff42-augustus-gene-12.25 (interacts with) VaccDscaff19-augustus-gene-9.16
-0.95856	94.0493	Negative	interacts with	VaccDscaff22-augustus-gene-177.38 (interacts with) VaccDscaff1-augustus-gene-404.27	FALSE	interacts with	VaccDscaff22-augustus-gene-177.38 (interacts with) VaccDscaff1-augustus-gene-404.27
0.960444	98.9596	Positive	interacts with	VaccDscaff22-augustus-gene-177.38 (interacts with) VaccDscaff42-processed-gene-73.2	FALSE	interacts with	VaccDscaff22-augustus-gene-177.38 (interacts with) VaccDscaff42-processed-gene-73.2
0.965163	472.95	Positive	interacts with	VaccDscaff42-augustus-gene-12.25 (interacts with) VaccDscaff46-snap-gene-106.24	FALSE	interacts with	VaccDscaff42-augustus-gene-12.25 (interacts with) VaccDscaff46-snap-gene-106.24
-0.960487	28.7592	Negative	interacts with	VaccDscaff22-augustus-gene-177.38 (interacts with) VaccDscaff5-augustus-gene-381.33	FALSE	interacts with	VaccDscaff22-augustus-gene-177.38 (interacts with) VaccDscaff5-augustus-gene-381.33
0.954333	41.0687	Positive	interacts with	VaccDscaff30-augustus-gene-267.31 (interacts with) VaccDscaff31-augustus-gene-149.22	FALSE	interacts with	VaccDscaff30-augustus-gene-267.31 (interacts with) VaccDscaff31-augustus-gene-149.22
0.965345	85.2135	Positive	interacts with	VaccDscaff42-augustus-gene-12.25 (interacts with) VaccDscaff18-augustus-gene-176.29	FALSE	interacts with	VaccDscaff42-augustus-gene-12.25 (interacts with) VaccDscaff18-augustus-gene-176.29
-0.960771	39.9348	Negative	interacts with	VaccDscaff22-augustus-gene-177.38 (interacts with) VaccDscaff27-snap-gene-117.30	FALSE	interacts with	VaccDscaff22-augustus-gene-177.38 (interacts with) VaccDscaff27-snap-gene-117.30
0.95452	36.8794	Positive	interacts with	VaccDscaff30-augustus-gene-267.31 (interacts with) VaccDscaff18-augustus-gene-331.23	FALSE	interacts with	VaccDscaff30-augustus-gene-267.31 (interacts with) VaccDscaff18-augustus-gene-331.23
-0.967449	165.296	Negative	interacts with	VaccDscaff42-augustus-gene-12.25 (interacts with) VaccDscaff883-augustus-gene-0.6	FALSE	interacts with	VaccDscaff42-augustus-gene-12.25 (interacts with) VaccDscaff883-augustus-gene-0.6
0.960893	21.5313	Positive	interacts with	VaccDscaff22-augustus-gene-177.38 (interacts with) VaccDscaff22-augustus-gene-46.36	FALSE	interacts with	VaccDscaff22-augustus-gene-177.38 (interacts with) VaccDscaff22-augustus-gene-46.36
-0.954826	65.7193	Negative	interacts with	VaccDscaff30-augustus-gene-267.31 (interacts with) VaccDscaff22-augustus-gene-107.23	FALSE	interacts with	VaccDscaff30-augustus-gene-267.31 (interacts with) VaccDscaff22-augustus-gene-107.23
0.95596	73.4026	Positive	interacts with	VaccDscaff30-augustus-gene-267.31 (interacts with) VaccDscaff17-augustus-gene-265.26	FALSE	interacts with	VaccDscaff30-augustus-gene-267.31 (interacts with) VaccDscaff17-augustus-gene-265.26
0.992122	36.0613	Positive	interacts with	VaccDscaff42-augustus-gene-12.25 (interacts with) VaccDscaff30-processed-gene-305.28	FALSE	interacts with	VaccDscaff42-augustus-gene-12.25 (interacts with) VaccDscaff30-processed-gene-305.28
-0.961846	40.4187	Negative	interacts with	VaccDscaff22-augustus-gene-177.38 (interacts with) VaccDscaff3-augustus-gene-6.45	FALSE	interacts with	VaccDscaff22-augustus-gene-177.38 (interacts with) VaccDscaff3-augustus-gene-6.45
-0.95682	57.7033	Negative	interacts with	VaccDscaff30-augustus-gene-267.31 (interacts with) VaccDscaff30-snap-gene-117.34	FALSE	interacts with	VaccDscaff30-augustus-gene-267.31 (interacts with) VaccDscaff30-snap-gene-117.34
0.962401	46.7537	Positive	interacts with	VaccDscaff22-augustus-gene-177.38 (interacts with) VaccDscaff883-augustus-gene-0.6	FALSE	interacts with	VaccDscaff22-augustus-gene-177.38 (interacts with) VaccDscaff883-augustus-gene-0.6
0.961246	58.1126	Positive	interacts with	VaccDscaff30-augustus-gene-267.31 (interacts with) VaccDscaff23-augustus-gene-197.19	FALSE	interacts with	VaccDscaff30-augustus-gene-267.31 (interacts with) VaccDscaff23-augustus-gene-197.19
-0.962045	27.1921	Negative	interacts with	VaccDscaff30-augustus-gene-267.31 (interacts with) VaccDscaff41-snap-gene-6.34	FALSE	interacts with	VaccDscaff30-augustus-gene-267.31 (interacts with) VaccDscaff41-snap-gene-6.34
-0.963228	238.095	Negative	interacts with	VaccDscaff30-augustus-gene-267.31 (interacts with) VaccDscaff19-augustus-gene-9.16	FALSE	interacts with	VaccDscaff30-augustus-gene-267.31 (interacts with) VaccDscaff19-augustus-gene-9.16
-0.964004	47.9993	Negative	interacts with	VaccDscaff30-augustus-gene-267.31 (interacts with) VaccDscaff27-augustus-gene-332.26	FALSE	interacts with	VaccDscaff30-augustus-gene-267.31 (interacts with) VaccDscaff27-augustus-gene-332.26
0.964111	80.2864	Positive	interacts with	VaccDscaff30-augustus-gene-267.31 (interacts with) VaccDscaff10-augustus-gene-93.17	FALSE	interacts with	VaccDscaff30-augustus-gene-267.31 (interacts with) VaccDscaff10-augustus-gene-93.17
-0.971946	54.075	Negative	interacts with	VaccDscaff22-augustus-gene-177.38 (interacts with) VaccDscaff28-augustus-gene-340.36	FALSE	interacts with	VaccDscaff22-augustus-gene-177.38 (interacts with) VaccDscaff28-augustus-gene-340.36
0.964951	69.9677	Positive	interacts with	VaccDscaff30-augustus-gene-267.31 (interacts with) VaccDscaff31-snap-gene-213.31	FALSE	interacts with	VaccDscaff30-augustus-gene-267.31 (interacts with) VaccDscaff31-snap-gene-213.31
-0.972562	32.2536	Negative	interacts with	VaccDscaff22-augustus-gene-177.38 (interacts with) VaccDscaff48-augustus-gene-100.32	FALSE	interacts with	VaccDscaff22-augustus-gene-177.38 (interacts with) VaccDscaff48-augustus-gene-100.32
-0.950708	216.528	Negative	interacts with	VaccDscaff41-snap-gene-274.29 (interacts with) VaccDscaff24-augustus-gene-239.14	FALSE	interacts with	VaccDscaff41-snap-gene-274.29 (interacts with) VaccDscaff24-augustus-gene-239.14
0.951366	68.2517	Positive	interacts with	VaccDscaff41-snap-gene-274.29 (interacts with) VaccDscaff19-augustus-gene-9.16	FALSE	interacts with	VaccDscaff41-snap-gene-274.29 (interacts with) VaccDscaff19-augustus-gene-9.16
0.974056	108.913	Positive	interacts with	VaccDscaff22-augustus-gene-177.38 (interacts with) VaccDscaff15-processed-gene-138.5	FALSE	interacts with	VaccDscaff22-augustus-gene-177.38 (interacts with) VaccDscaff15-processed-gene-138.5
-0.974957	93.79	Negative	interacts with	VaccDscaff22-augustus-gene-177.38 (interacts with) VaccDscaff38-processed-gene-283.17	FALSE	interacts with	VaccDscaff22-augustus-gene-177.38 (interacts with) VaccDscaff38-processed-gene-283.17
0.955025	45.1923	Positive	interacts with	VaccDscaff41-snap-gene-274.29 (interacts with) VaccDscaff48-augustus-gene-100.32	FALSE	interacts with	VaccDscaff41-snap-gene-274.29 (interacts with) VaccDscaff48-augustus-gene-100.32
-0.975059	45.6915	Negative	interacts with	VaccDscaff22-augustus-gene-177.38 (interacts with) VaccDscaff19-augustus-gene-9.16	FALSE	interacts with	VaccDscaff22-augustus-gene-177.38 (interacts with) VaccDscaff19-augustus-gene-9.16
0.955333	34.0684	Positive	interacts with	VaccDscaff41-snap-gene-274.29 (interacts with) VaccDscaff42-augustus-gene-12.25	FALSE	interacts with	VaccDscaff41-snap-gene-274.29 (interacts with) VaccDscaff42-augustus-gene-12.25
0.975623	102.961	Positive	interacts with	VaccDscaff22-augustus-gene-177.38 (interacts with) VaccDscaff24-augustus-gene-239.14	FALSE	interacts with	VaccDscaff22-augustus-gene-177.38 (interacts with) VaccDscaff24-augustus-gene-239.14
-0.957574	43.7296	Negative	interacts with	VaccDscaff41-snap-gene-274.29 (interacts with) VaccDscaff1-augustus-gene-341.27	FALSE	interacts with	VaccDscaff41-snap-gene-274.29 (interacts with) VaccDscaff1-augustus-gene-341.27
-0.958799	29.626	Negative	interacts with	VaccDscaff41-snap-gene-274.29 (interacts with) VaccDscaff10-augustus-gene-93.17	FALSE	interacts with	VaccDscaff41-snap-gene-274.29 (interacts with) VaccDscaff10-augustus-gene-93.17
0.977112	26.5315	Positive	interacts with	VaccDscaff22-augustus-gene-177.38 (interacts with) VaccDscaff1-augustus-gene-341.27	FALSE	interacts with	VaccDscaff22-augustus-gene-177.38 (interacts with) VaccDscaff1-augustus-gene-341.27
0.960997	36.4962	Positive	interacts with	VaccDscaff41-snap-gene-274.29 (interacts with) VaccDscaff27-snap-gene-117.30	FALSE	interacts with	VaccDscaff41-snap-gene-274.29 (interacts with) VaccDscaff27-snap-gene-117.30
0.961173	26.0376	Positive	interacts with	VaccDscaff41-snap-gene-274.29 (interacts with) VaccDscaff30-processed-gene-305.28	FALSE	interacts with	VaccDscaff41-snap-gene-274.29 (interacts with) VaccDscaff30-processed-gene-305.28
0.961204	43.2885	Positive	interacts with	VaccDscaff41-snap-gene-274.29 (interacts with) VaccDscaff3-augustus-gene-6.45	FALSE	interacts with	VaccDscaff41-snap-gene-274.29 (interacts with) VaccDscaff3-augustus-gene-6.45
-0.96173	28.7931	Negative	interacts with	VaccDscaff41-snap-gene-274.29 (interacts with) VaccDscaff5-augustus-gene-320.25	FALSE	interacts with	VaccDscaff41-snap-gene-274.29 (interacts with) VaccDscaff5-augustus-gene-320.25
-0.950161	239.641	Negative	interacts with	VaccDscaff24-snap-gene-356.29 (interacts with) VaccDscaff48-augustus-gene-72.34	FALSE	interacts with	VaccDscaff24-snap-gene-356.29 (interacts with) VaccDscaff48-augustus-gene-72.34
-0.950431	764.239	Negative	interacts with	VaccDscaff24-snap-gene-356.29 (interacts with) VaccDscaff8-augustus-gene-166.10	FALSE	interacts with	VaccDscaff24-snap-gene-356.29 (interacts with) VaccDscaff8-augustus-gene-166.10
0.950958	532.747	Positive	interacts with	VaccDscaff24-snap-gene-356.29 (interacts with) VaccDscaff17-processed-gene-380.10	FALSE	interacts with	VaccDscaff24-snap-gene-356.29 (interacts with) VaccDscaff17-processed-gene-380.10
0.965244	28.5348	Positive	interacts with	VaccDscaff41-snap-gene-274.29 (interacts with) VaccDscaff32-augustus-gene-315.40	FALSE	interacts with	VaccDscaff41-snap-gene-274.29 (interacts with) VaccDscaff32-augustus-gene-315.40
0.951135	70.8873	Positive	interacts with	VaccDscaff24-snap-gene-356.29 (interacts with) VaccDscaff1-snap-gene-403.34	FALSE	interacts with	VaccDscaff24-snap-gene-356.29 (interacts with) VaccDscaff1-snap-gene-403.34
0.951256	242.025	Positive	interacts with	VaccDscaff24-snap-gene-356.29 (interacts with) VaccDscaff32-augustus-gene-329.37	FALSE	interacts with	VaccDscaff24-snap-gene-356.29 (interacts with) VaccDscaff32-augustus-gene-329.37
0.951544	198.118	Positive	interacts with	VaccDscaff24-snap-gene-356.29 (interacts with) VaccDscaff27-augustus-gene-248.37	FALSE	interacts with	VaccDscaff24-snap-gene-356.29 (interacts with) VaccDscaff27-augustus-gene-248.37
-0.951769	138.062	Negative	interacts with	VaccDscaff24-snap-gene-356.29 (interacts with) VaccDscaff23-processed-gene-343.12	FALSE	interacts with	VaccDscaff24-snap-gene-356.29 (interacts with) VaccDscaff23-processed-gene-343.12
0.952474	72.0435	Positive	interacts with	VaccDscaff24-snap-gene-356.29 (interacts with) VaccDscaff33-processed-gene-241.6	FALSE	interacts with	VaccDscaff24-snap-gene-356.29 (interacts with) VaccDscaff33-processed-gene-241.6
-0.952499	169.291	Negative	interacts with	VaccDscaff24-snap-gene-356.29 (interacts with) VaccDscaff20-snap-gene-252.43	FALSE	interacts with	VaccDscaff24-snap-gene-356.29 (interacts with) VaccDscaff20-snap-gene-252.43
0.953362	146.303	Positive	interacts with	VaccDscaff24-snap-gene-356.29 (interacts with) VaccDscaff56-augustus-gene-11.65	FALSE	interacts with	VaccDscaff24-snap-gene-356.29 (interacts with) VaccDscaff56-augustus-gene-11.65
0.973596	60.7441	Positive	interacts with	VaccDscaff41-snap-gene-274.29 (interacts with) VaccDscaff1-augustus-gene-404.27	FALSE	interacts with	VaccDscaff41-snap-gene-274.29 (interacts with) VaccDscaff1-augustus-gene-404.27
0.954452	63.0803	Positive	interacts with	VaccDscaff24-snap-gene-356.29 (interacts with) VaccDscaff41-augustus-gene-141.24	FALSE	interacts with	VaccDscaff24-snap-gene-356.29 (interacts with) VaccDscaff41-augustus-gene-141.24
-0.975813	57.2206	Negative	interacts with	VaccDscaff41-snap-gene-274.29 (interacts with) VaccDscaff883-augustus-gene-0.6	FALSE	interacts with	VaccDscaff41-snap-gene-274.29 (interacts with) VaccDscaff883-augustus-gene-0.6
-0.954587	762	Negative	interacts with	VaccDscaff24-snap-gene-356.29 (interacts with) VaccDscaff42-augustus-gene-17.39	FALSE	interacts with	VaccDscaff24-snap-gene-356.29 (interacts with) VaccDscaff42-augustus-gene-17.39
-0.951475	39.8953	Negative	interacts with	VaccDscaff16-augustus-gene-211.30 (interacts with) VaccDscaff45-snap-gene-115.21	FALSE	interacts with	VaccDscaff16-augustus-gene-211.30 (interacts with) VaccDscaff45-snap-gene-115.21
-0.956077	267.902	Negative	interacts with	VaccDscaff24-snap-gene-356.29 (interacts with) VaccDscaff44-snap-gene-106.30	FALSE	interacts with	VaccDscaff24-snap-gene-356.29 (interacts with) VaccDscaff44-snap-gene-106.30
-0.956201	156.529	Negative	interacts with	VaccDscaff24-snap-gene-356.29 (interacts with) VaccDscaff27-augustus-gene-279.25	FALSE	interacts with	VaccDscaff24-snap-gene-356.29 (interacts with) VaccDscaff27-augustus-gene-279.25
-0.953509	85.033	Negative	interacts with	VaccDscaff16-augustus-gene-211.30 (interacts with) VaccDscaff2-augustus-gene-417.26	FALSE	interacts with	VaccDscaff16-augustus-gene-211.30 (interacts with) VaccDscaff2-augustus-gene-417.26
0.956717	454.794	Positive	interacts with	VaccDscaff24-snap-gene-356.29 (interacts with) VaccDscaff40-augustus-gene-194.19	FALSE	interacts with	VaccDscaff24-snap-gene-356.29 (interacts with) VaccDscaff40-augustus-gene-194.19
-0.955448	126.663	Negative	interacts with	VaccDscaff16-augustus-gene-211.30 (interacts with) VaccDscaff38-processed-gene-283.17	FALSE	interacts with	VaccDscaff16-augustus-gene-211.30 (interacts with) VaccDscaff38-processed-gene-283.17
-0.956922	538.802	Negative	interacts with	VaccDscaff24-snap-gene-356.29 (interacts with) VaccDscaff34-augustus-gene-72.27	FALSE	interacts with	VaccDscaff24-snap-gene-356.29 (interacts with) VaccDscaff34-augustus-gene-72.27
-0.957051	588.714	Negative	interacts with	VaccDscaff24-snap-gene-356.29 (interacts with) VaccDscaff24-augustus-gene-239.14	FALSE	interacts with	VaccDscaff24-snap-gene-356.29 (interacts with) VaccDscaff24-augustus-gene-239.14
-0.95748	222.201	Negative	interacts with	VaccDscaff24-snap-gene-356.29 (interacts with) VaccDscaff23-augustus-gene-349.16	FALSE	interacts with	VaccDscaff24-snap-gene-356.29 (interacts with) VaccDscaff23-augustus-gene-349.16
-0.957732	715.195	Negative	interacts with	VaccDscaff24-snap-gene-356.29 (interacts with) VaccDscaff15-processed-gene-138.5	FALSE	interacts with	VaccDscaff24-snap-gene-356.29 (interacts with) VaccDscaff15-processed-gene-138.5
0.957907	52.5953	Positive	interacts with	VaccDscaff24-snap-gene-356.29 (interacts with) VaccDscaff1-augustus-gene-44.34	FALSE	interacts with	VaccDscaff24-snap-gene-356.29 (interacts with) VaccDscaff1-augustus-gene-44.34
0.963209	130.964	Positive	interacts with	VaccDscaff16-augustus-gene-211.30 (interacts with) VaccDscaff24-augustus-gene-239.14	FALSE	interacts with	VaccDscaff16-augustus-gene-211.30 (interacts with) VaccDscaff24-augustus-gene-239.14
-0.958146	120.831	Negative	interacts with	VaccDscaff24-snap-gene-356.29 (interacts with) VaccDscaff12-processed-gene-64.1	FALSE	interacts with	VaccDscaff24-snap-gene-356.29 (interacts with) VaccDscaff12-processed-gene-64.1
0.958576	57.831	Positive	interacts with	VaccDscaff24-snap-gene-356.29 (interacts with) VaccDscaff33-augustus-gene-299.40	FALSE	interacts with	VaccDscaff24-snap-gene-356.29 (interacts with) VaccDscaff33-augustus-gene-299.40
0.958651	448.753	Positive	interacts with	VaccDscaff24-snap-gene-356.29 (interacts with) VaccDscaff38-augustus-gene-289.28	FALSE	interacts with	VaccDscaff24-snap-gene-356.29 (interacts with) VaccDscaff38-augustus-gene-289.28
0.958995	723.058	Positive	interacts with	VaccDscaff24-snap-gene-356.29 (interacts with) VaccDscaff38-processed-gene-283.17	FALSE	interacts with	VaccDscaff24-snap-gene-356.29 (interacts with) VaccDscaff38-processed-gene-283.17
0.971967	121.577	Positive	interacts with	VaccDscaff16-augustus-gene-211.30 (interacts with) VaccDscaff15-processed-gene-138.5	FALSE	interacts with	VaccDscaff16-augustus-gene-211.30 (interacts with) VaccDscaff15-processed-gene-138.5
0.959705	619.246	Positive	interacts with	VaccDscaff24-snap-gene-356.29 (interacts with) VaccDscaff26-snap-gene-13.31	FALSE	interacts with	VaccDscaff24-snap-gene-356.29 (interacts with) VaccDscaff26-snap-gene-13.31
0.975836	105.76	Positive	interacts with	VaccDscaff16-augustus-gene-211.30 (interacts with) VaccDscaff883-augustus-gene-0.6	FALSE	interacts with	VaccDscaff16-augustus-gene-211.30 (interacts with) VaccDscaff883-augustus-gene-0.6
-0.9598	721.23	Negative	interacts with	VaccDscaff24-snap-gene-356.29 (interacts with) VaccDscaff23-snap-gene-355.33	FALSE	interacts with	VaccDscaff24-snap-gene-356.29 (interacts with) VaccDscaff23-snap-gene-355.33
-0.959854	86.8064	Negative	interacts with	VaccDscaff24-snap-gene-356.29 (interacts with) VaccDscaff40-augustus-gene-250.29	FALSE	interacts with	VaccDscaff24-snap-gene-356.29 (interacts with) VaccDscaff40-augustus-gene-250.29
-0.96073	32.7399	Negative	interacts with	VaccDscaff24-snap-gene-356.29 (interacts with) VaccDscaff2-augustus-gene-413.37	FALSE	interacts with	VaccDscaff24-snap-gene-356.29 (interacts with) VaccDscaff2-augustus-gene-413.37
0.950418	88.3649	Positive	interacts with	VaccDscaff33-augustus-gene-299.40 (interacts with) VaccDscaff48-augustus-gene-104.43	FALSE	interacts with	VaccDscaff33-augustus-gene-299.40 (interacts with) VaccDscaff48-augustus-gene-104.43
0.960889	193.735	Positive	interacts with	VaccDscaff24-snap-gene-356.29 (interacts with) VaccDscaff34-augustus-gene-105.33	FALSE	interacts with	VaccDscaff24-snap-gene-356.29 (interacts with) VaccDscaff34-augustus-gene-105.33
-0.961233	49.6863	Negative	interacts with	VaccDscaff24-snap-gene-356.29 (interacts with) VaccDscaff2-augustus-gene-266.30	FALSE	interacts with	VaccDscaff24-snap-gene-356.29 (interacts with) VaccDscaff2-augustus-gene-266.30
0.951205	314.327	Positive	interacts with	VaccDscaff33-augustus-gene-299.40 (interacts with) VaccDscaff19-augustus-gene-9.16	FALSE	interacts with	VaccDscaff33-augustus-gene-299.40 (interacts with) VaccDscaff19-augustus-gene-9.16
0.962173	126.118	Positive	interacts with	VaccDscaff24-snap-gene-356.29 (interacts with) VaccDscaff26-processed-gene-95.7	FALSE	interacts with	VaccDscaff24-snap-gene-356.29 (interacts with) VaccDscaff26-processed-gene-95.7
0.951818	53.3022	Positive	interacts with	VaccDscaff33-augustus-gene-299.40 (interacts with) VaccDscaff1236-augustus-gene-0.3	FALSE	interacts with	VaccDscaff33-augustus-gene-299.40 (interacts with) VaccDscaff1236-augustus-gene-0.3
-0.962828	235.652	Negative	interacts with	VaccDscaff24-snap-gene-356.29 (interacts with) VaccDscaff13-augustus-gene-93.35	FALSE	interacts with	VaccDscaff24-snap-gene-356.29 (interacts with) VaccDscaff13-augustus-gene-93.35
-0.952227	487.063	Negative	interacts with	VaccDscaff33-augustus-gene-299.40 (interacts with) VaccDscaff34-augustus-gene-72.27	FALSE	interacts with	VaccDscaff33-augustus-gene-299.40 (interacts with) VaccDscaff34-augustus-gene-72.27
-0.96294	56.3679	Negative	interacts with	VaccDscaff24-snap-gene-356.29 (interacts with) VaccDscaff12-snap-gene-56.27	FALSE	interacts with	VaccDscaff24-snap-gene-356.29 (interacts with) VaccDscaff12-snap-gene-56.27
-0.963705	57.9378	Negative	interacts with	VaccDscaff24-snap-gene-356.29 (interacts with) VaccDscaff40-processed-gene-0.5	FALSE	interacts with	VaccDscaff24-snap-gene-356.29 (interacts with) VaccDscaff40-processed-gene-0.5
-0.953442	107.841	Negative	interacts with	VaccDscaff33-augustus-gene-299.40 (interacts with) VaccDscaff15-processed-gene-138.5	FALSE	interacts with	VaccDscaff33-augustus-gene-299.40 (interacts with) VaccDscaff15-processed-gene-138.5
0.964447	38.0388	Positive	interacts with	VaccDscaff24-snap-gene-356.29 (interacts with) VaccDscaff258-processed-gene-0.18	FALSE	interacts with	VaccDscaff24-snap-gene-356.29 (interacts with) VaccDscaff258-processed-gene-0.18
-0.965436	94.749	Negative	interacts with	VaccDscaff24-snap-gene-356.29 (interacts with) VaccDscaff3-augustus-gene-48.26	FALSE	interacts with	VaccDscaff24-snap-gene-356.29 (interacts with) VaccDscaff3-augustus-gene-48.26
0.967223	67.2726	Positive	interacts with	VaccDscaff24-snap-gene-356.29 (interacts with) VaccDscaff33-augustus-gene-149.22	FALSE	interacts with	VaccDscaff24-snap-gene-356.29 (interacts with) VaccDscaff33-augustus-gene-149.22
0.967631	273.182	Positive	interacts with	VaccDscaff24-snap-gene-356.29 (interacts with) VaccDscaff36-augustus-gene-113.22	FALSE	interacts with	VaccDscaff24-snap-gene-356.29 (interacts with) VaccDscaff36-augustus-gene-113.22
0.968486	35.4657	Positive	interacts with	VaccDscaff24-snap-gene-356.29 (interacts with) VaccDscaff12-augustus-gene-391.21	FALSE	interacts with	VaccDscaff24-snap-gene-356.29 (interacts with) VaccDscaff12-augustus-gene-391.21
0.956984	126.392	Positive	interacts with	VaccDscaff33-augustus-gene-299.40 (interacts with) VaccDscaff21-augustus-gene-73.22	FALSE	interacts with	VaccDscaff33-augustus-gene-299.40 (interacts with) VaccDscaff21-augustus-gene-73.22
0.971979	66.2911	Positive	interacts with	VaccDscaff24-snap-gene-356.29 (interacts with) VaccDscaff33-snap-gene-303.71	FALSE	interacts with	VaccDscaff24-snap-gene-356.29 (interacts with) VaccDscaff33-snap-gene-303.71
0.972163	49.8274	Positive	interacts with	VaccDscaff24-snap-gene-356.29 (interacts with) VaccDscaff20-augustus-gene-101.22	FALSE	interacts with	VaccDscaff24-snap-gene-356.29 (interacts with) VaccDscaff20-augustus-gene-101.22
0.972362	51.3163	Positive	interacts with	VaccDscaff24-snap-gene-356.29 (interacts with) VaccDscaff20-snap-gene-321.48	FALSE	interacts with	VaccDscaff24-snap-gene-356.29 (interacts with) VaccDscaff20-snap-gene-321.48
0.959426	111.929	Positive	interacts with	VaccDscaff33-augustus-gene-299.40 (interacts with) VaccDscaff13-augustus-gene-144.37	FALSE	interacts with	VaccDscaff33-augustus-gene-299.40 (interacts with) VaccDscaff13-augustus-gene-144.37
-0.97319	38.0665	Negative	interacts with	VaccDscaff24-snap-gene-356.29 (interacts with) VaccDscaff43-augustus-gene-148.12	FALSE	interacts with	VaccDscaff24-snap-gene-356.29 (interacts with) VaccDscaff43-augustus-gene-148.12
0.975595	136.278	Positive	interacts with	VaccDscaff24-snap-gene-356.29 (interacts with) VaccDscaff48-augustus-gene-104.43	FALSE	interacts with	VaccDscaff24-snap-gene-356.29 (interacts with) VaccDscaff48-augustus-gene-104.43
0.976822	65.9094	Positive	interacts with	VaccDscaff24-snap-gene-356.29 (interacts with) VaccDscaff19-augustus-gene-5.38	FALSE	interacts with	VaccDscaff24-snap-gene-356.29 (interacts with) VaccDscaff19-augustus-gene-5.38
0.98251	34.6597	Positive	interacts with	VaccDscaff24-snap-gene-356.29 (interacts with) VaccDscaff27-snap-gene-148.16	FALSE	interacts with	VaccDscaff24-snap-gene-356.29 (interacts with) VaccDscaff27-snap-gene-148.16
0.964108	38.477	Positive	interacts with	VaccDscaff33-augustus-gene-299.40 (interacts with) VaccDscaff19-augustus-gene-5.38	FALSE	interacts with	VaccDscaff33-augustus-gene-299.40 (interacts with) VaccDscaff19-augustus-gene-5.38
0.983164	160.032	Positive	interacts with	VaccDscaff24-snap-gene-356.29 (interacts with) VaccDscaff21-augustus-gene-73.22	FALSE	interacts with	VaccDscaff24-snap-gene-356.29 (interacts with) VaccDscaff21-augustus-gene-73.22
0.964223	156.002	Positive	interacts with	VaccDscaff33-augustus-gene-299.40 (interacts with) VaccDscaff28-augustus-gene-340.36	FALSE	interacts with	VaccDscaff33-augustus-gene-299.40 (interacts with) VaccDscaff28-augustus-gene-340.36
-0.983321	168.844	Negative	interacts with	VaccDscaff24-snap-gene-356.29 (interacts with) VaccDscaff18-snap-gene-329.50	FALSE	interacts with	VaccDscaff24-snap-gene-356.29 (interacts with) VaccDscaff18-snap-gene-329.50
-0.966404	81.3502	Negative	interacts with	VaccDscaff33-augustus-gene-299.40 (interacts with) VaccDscaff24-augustus-gene-239.14	FALSE	interacts with	VaccDscaff33-augustus-gene-299.40 (interacts with) VaccDscaff24-augustus-gene-239.14
0.983771	54.2204	Positive	interacts with	VaccDscaff24-snap-gene-356.29 (interacts with) VaccDscaff21-augustus-gene-205.40	FALSE	interacts with	VaccDscaff24-snap-gene-356.29 (interacts with) VaccDscaff21-augustus-gene-205.40
0.975853	99.8323	Positive	interacts with	VaccDscaff33-augustus-gene-299.40 (interacts with) VaccDscaff38-processed-gene-283.17	FALSE	interacts with	VaccDscaff33-augustus-gene-299.40 (interacts with) VaccDscaff38-processed-gene-283.17
0.950058	19.3265	Positive	interacts with	VaccDscaff12-processed-gene-163.20 (interacts with) VaccDscaff17-snap-gene-157.22	FALSE	interacts with	VaccDscaff12-processed-gene-163.20 (interacts with) VaccDscaff17-snap-gene-157.22
0.976066	2	Positive	interacts with	VaccDscaff35-snap-gene-263.43 (interacts with) VaccDscaff36-augustus-gene-86.32	FALSE	interacts with	VaccDscaff35-snap-gene-263.43 (interacts with) VaccDscaff36-augustus-gene-86.32
0.951019	68.125	Positive	interacts with	VaccDscaff32-augustus-gene-284.37 (interacts with) VaccDscaff883-augustus-gene-0.6	FALSE	interacts with	VaccDscaff32-augustus-gene-284.37 (interacts with) VaccDscaff883-augustus-gene-0.6
0.954313	63.3831	Positive	interacts with	VaccDscaff12-processed-gene-163.20 (interacts with) VaccDscaff5-augustus-gene-381.33	FALSE	interacts with	VaccDscaff12-processed-gene-163.20 (interacts with) VaccDscaff5-augustus-gene-381.33
-0.95525	91.0841	Negative	interacts with	VaccDscaff32-augustus-gene-284.37 (interacts with) VaccDscaff1-augustus-gene-404.27	FALSE	interacts with	VaccDscaff32-augustus-gene-284.37 (interacts with) VaccDscaff1-augustus-gene-404.27
0.955151	17.8943	Positive	interacts with	VaccDscaff12-processed-gene-163.20 (interacts with) VaccDscaff1236-augustus-gene-0.3	FALSE	interacts with	VaccDscaff12-processed-gene-163.20 (interacts with) VaccDscaff1236-augustus-gene-0.3
0.956349	49.4646	Positive	interacts with	VaccDscaff12-processed-gene-163.20 (interacts with) VaccDscaff13-augustus-gene-144.37	FALSE	interacts with	VaccDscaff12-processed-gene-163.20 (interacts with) VaccDscaff13-augustus-gene-144.37
0.957185	143.88	Positive	interacts with	VaccDscaff32-augustus-gene-284.37 (interacts with) VaccDscaff15-processed-gene-138.5	FALSE	interacts with	VaccDscaff32-augustus-gene-284.37 (interacts with) VaccDscaff15-processed-gene-138.5
-0.958981	48.0605	Negative	interacts with	VaccDscaff32-augustus-gene-284.37 (interacts with) VaccDscaff3-augustus-gene-6.45	FALSE	interacts with	VaccDscaff32-augustus-gene-284.37 (interacts with) VaccDscaff3-augustus-gene-6.45
0.957501	75.9822	Positive	interacts with	VaccDscaff12-processed-gene-163.20 (interacts with) VaccDscaff3-augustus-gene-6.45	FALSE	interacts with	VaccDscaff12-processed-gene-163.20 (interacts with) VaccDscaff3-augustus-gene-6.45
-0.95907	40.5659	Negative	interacts with	VaccDscaff32-augustus-gene-284.37 (interacts with) VaccDscaff48-augustus-gene-100.32	FALSE	interacts with	VaccDscaff32-augustus-gene-284.37 (interacts with) VaccDscaff48-augustus-gene-100.32
-0.959821	38.043	Negative	interacts with	VaccDscaff32-augustus-gene-284.37 (interacts with) VaccDscaff27-snap-gene-117.30	FALSE	interacts with	VaccDscaff32-augustus-gene-284.37 (interacts with) VaccDscaff27-snap-gene-117.30
0.958835	46.7018	Positive	interacts with	VaccDscaff12-processed-gene-163.20 (interacts with) VaccDscaff48-augustus-gene-100.32	FALSE	interacts with	VaccDscaff12-processed-gene-163.20 (interacts with) VaccDscaff48-augustus-gene-100.32
0.961217	143.271	Positive	interacts with	VaccDscaff12-processed-gene-163.20 (interacts with) VaccDscaff19-augustus-gene-5.38	FALSE	interacts with	VaccDscaff12-processed-gene-163.20 (interacts with) VaccDscaff19-augustus-gene-5.38
-0.965676	72.1538	Negative	interacts with	VaccDscaff12-processed-gene-163.20 (interacts with) VaccDscaff15-processed-gene-138.5	FALSE	interacts with	VaccDscaff12-processed-gene-163.20 (interacts with) VaccDscaff15-processed-gene-138.5
-0.964469	74.3229	Negative	interacts with	VaccDscaff32-augustus-gene-284.37 (interacts with) VaccDscaff19-augustus-gene-9.16	FALSE	interacts with	VaccDscaff32-augustus-gene-284.37 (interacts with) VaccDscaff19-augustus-gene-9.16
0.96931	60.7017	Positive	interacts with	VaccDscaff12-processed-gene-163.20 (interacts with) VaccDscaff19-augustus-gene-9.16	FALSE	interacts with	VaccDscaff12-processed-gene-163.20 (interacts with) VaccDscaff19-augustus-gene-9.16
0.966337	51.9754	Positive	interacts with	VaccDscaff32-augustus-gene-284.37 (interacts with) VaccDscaff1-augustus-gene-341.27	FALSE	interacts with	VaccDscaff32-augustus-gene-284.37 (interacts with) VaccDscaff1-augustus-gene-341.27
-0.966808	141.415	Negative	interacts with	VaccDscaff32-augustus-gene-284.37 (interacts with) VaccDscaff38-processed-gene-283.17	FALSE	interacts with	VaccDscaff32-augustus-gene-284.37 (interacts with) VaccDscaff38-processed-gene-283.17
0.972226	45.176	Positive	interacts with	VaccDscaff12-processed-gene-163.20 (interacts with) VaccDscaff28-augustus-gene-340.36	FALSE	interacts with	VaccDscaff12-processed-gene-163.20 (interacts with) VaccDscaff28-augustus-gene-340.36
-0.95006	172.316	Negative	interacts with	VaccDscaff5-augustus-gene-320.25 (interacts with) VaccDscaff13-augustus-gene-144.37	FALSE	interacts with	VaccDscaff5-augustus-gene-320.25 (interacts with) VaccDscaff13-augustus-gene-144.37
-0.975112	61.834	Negative	interacts with	VaccDscaff12-processed-gene-163.20 (interacts with) VaccDscaff24-augustus-gene-239.14	FALSE	interacts with	VaccDscaff12-processed-gene-163.20 (interacts with) VaccDscaff24-augustus-gene-239.14
-0.975635	62.869	Negative	interacts with	VaccDscaff12-processed-gene-163.20 (interacts with) VaccDscaff883-augustus-gene-0.6	FALSE	interacts with	VaccDscaff12-processed-gene-163.20 (interacts with) VaccDscaff883-augustus-gene-0.6
0.97993	58.9912	Positive	interacts with	VaccDscaff12-processed-gene-163.20 (interacts with) VaccDscaff38-processed-gene-283.17	FALSE	interacts with	VaccDscaff12-processed-gene-163.20 (interacts with) VaccDscaff38-processed-gene-283.17
-0.953361	183.799	Negative	interacts with	VaccDscaff5-augustus-gene-320.25 (interacts with) VaccDscaff3-augustus-gene-6.45	FALSE	interacts with	VaccDscaff5-augustus-gene-320.25 (interacts with) VaccDscaff3-augustus-gene-6.45
0.950818	128.714	Positive	interacts with	VaccDscaff2-augustus-gene-289.28 (interacts with) VaccDscaff883-augustus-gene-0.6	FALSE	interacts with	VaccDscaff2-augustus-gene-289.28 (interacts with) VaccDscaff883-augustus-gene-0.6
0.955152	436.675	Positive	interacts with	VaccDscaff5-augustus-gene-320.25 (interacts with) VaccDscaff24-augustus-gene-239.14	FALSE	interacts with	VaccDscaff5-augustus-gene-320.25 (interacts with) VaccDscaff24-augustus-gene-239.14
-0.951215	196.302	Negative	interacts with	VaccDscaff2-augustus-gene-289.28 (interacts with) VaccDscaff38-processed-gene-283.17	FALSE	interacts with	VaccDscaff2-augustus-gene-289.28 (interacts with) VaccDscaff38-processed-gene-283.17
-0.95594	73.8038	Negative	interacts with	VaccDscaff5-augustus-gene-320.25 (interacts with) VaccDscaff27-snap-gene-117.30	FALSE	interacts with	VaccDscaff5-augustus-gene-320.25 (interacts with) VaccDscaff27-snap-gene-117.30
0.957298	118.939	Positive	interacts with	VaccDscaff5-augustus-gene-320.25 (interacts with) VaccDscaff883-augustus-gene-0.6	FALSE	interacts with	VaccDscaff5-augustus-gene-320.25 (interacts with) VaccDscaff883-augustus-gene-0.6
0.95353	186.466	Positive	interacts with	VaccDscaff2-augustus-gene-289.28 (interacts with) VaccDscaff15-processed-gene-138.5	FALSE	interacts with	VaccDscaff2-augustus-gene-289.28 (interacts with) VaccDscaff15-processed-gene-138.5
-0.964991	141.832	Negative	interacts with	VaccDscaff5-augustus-gene-320.25 (interacts with) VaccDscaff51-augustus-gene-16.34	FALSE	interacts with	VaccDscaff5-augustus-gene-320.25 (interacts with) VaccDscaff51-augustus-gene-16.34
-0.961137	148.952	Negative	interacts with	VaccDscaff2-augustus-gene-289.28 (interacts with) VaccDscaff1-augustus-gene-404.27	FALSE	interacts with	VaccDscaff2-augustus-gene-289.28 (interacts with) VaccDscaff1-augustus-gene-404.27
-0.965498	151.715	Negative	interacts with	VaccDscaff5-augustus-gene-320.25 (interacts with) VaccDscaff1-augustus-gene-404.27	FALSE	interacts with	VaccDscaff5-augustus-gene-320.25 (interacts with) VaccDscaff1-augustus-gene-404.27
-0.954024	81.9047	Negative	interacts with	VaccDscaff43-augustus-gene-187.14 (interacts with) VaccDscaff3-augustus-gene-6.45	FALSE	interacts with	VaccDscaff43-augustus-gene-187.14 (interacts with) VaccDscaff3-augustus-gene-6.45
-0.955653	66.8434	Negative	interacts with	VaccDscaff43-augustus-gene-187.14 (interacts with) VaccDscaff51-augustus-gene-16.34	FALSE	interacts with	VaccDscaff43-augustus-gene-187.14 (interacts with) VaccDscaff51-augustus-gene-16.34
-0.957132	94.5314	Negative	interacts with	VaccDscaff43-augustus-gene-187.14 (interacts with) VaccDscaff1-augustus-gene-404.27	FALSE	interacts with	VaccDscaff43-augustus-gene-187.14 (interacts with) VaccDscaff1-augustus-gene-404.27
0.950254	232.985	Positive	interacts with	VaccDscaff2-snap-gene-373.38 (interacts with) VaccDscaff199-augustus-gene-1.37	FALSE	interacts with	VaccDscaff2-snap-gene-373.38 (interacts with) VaccDscaff199-augustus-gene-1.37
-0.951965	248.829	Negative	interacts with	VaccDscaff2-snap-gene-373.38 (interacts with) VaccDscaff15-processed-gene-138.5	FALSE	interacts with	VaccDscaff2-snap-gene-373.38 (interacts with) VaccDscaff15-processed-gene-138.5
0.976125	52.2991	Positive	interacts with	VaccDscaff43-augustus-gene-187.14 (interacts with) VaccDscaff5-augustus-gene-320.25	FALSE	interacts with	VaccDscaff43-augustus-gene-187.14 (interacts with) VaccDscaff5-augustus-gene-320.25
0.95369	92.98	Positive	interacts with	VaccDscaff2-snap-gene-373.38 (interacts with) VaccDscaff15-augustus-gene-249.30	FALSE	interacts with	VaccDscaff2-snap-gene-373.38 (interacts with) VaccDscaff15-augustus-gene-249.30
0.954667	269.284	Positive	interacts with	VaccDscaff2-snap-gene-373.38 (interacts with) VaccDscaff38-processed-gene-283.17	FALSE	interacts with	VaccDscaff2-snap-gene-373.38 (interacts with) VaccDscaff38-processed-gene-283.17
0.957109	217.921	Positive	interacts with	VaccDscaff2-snap-gene-373.38 (interacts with) VaccDscaff17-processed-gene-380.10	FALSE	interacts with	VaccDscaff2-snap-gene-373.38 (interacts with) VaccDscaff17-processed-gene-380.10
-0.950795	101.348	Negative	interacts with	VaccDscaff17-snap-gene-185.22 (interacts with) VaccDscaff15-processed-gene-138.5	FALSE	interacts with	VaccDscaff17-snap-gene-185.22 (interacts with) VaccDscaff15-processed-gene-138.5
-0.95894	210.835	Negative	interacts with	VaccDscaff2-snap-gene-373.38 (interacts with) VaccDscaff24-augustus-gene-239.14	FALSE	interacts with	VaccDscaff2-snap-gene-373.38 (interacts with) VaccDscaff24-augustus-gene-239.14
0.961167	98.1513	Positive	interacts with	VaccDscaff2-snap-gene-373.38 (interacts with) VaccDscaff24-snap-gene-313.20	FALSE	interacts with	VaccDscaff2-snap-gene-373.38 (interacts with) VaccDscaff24-snap-gene-313.20
0.969192	33.0971	Positive	interacts with	VaccDscaff2-snap-gene-373.38 (interacts with) VaccDscaff48-augustus-gene-104.43	FALSE	interacts with	VaccDscaff2-snap-gene-373.38 (interacts with) VaccDscaff48-augustus-gene-104.43
-0.97225	140.991	Negative	interacts with	VaccDscaff2-snap-gene-373.38 (interacts with) VaccDscaff34-augustus-gene-72.27	FALSE	interacts with	VaccDscaff2-snap-gene-373.38 (interacts with) VaccDscaff34-augustus-gene-72.27
0.97346	29.9461	Positive	interacts with	VaccDscaff2-snap-gene-373.38 (interacts with) VaccDscaff24-snap-gene-356.29	FALSE	interacts with	VaccDscaff2-snap-gene-373.38 (interacts with) VaccDscaff24-snap-gene-356.29
0.977573	25.9108	Positive	interacts with	VaccDscaff2-snap-gene-373.38 (interacts with) VaccDscaff19-augustus-gene-5.38	FALSE	interacts with	VaccDscaff2-snap-gene-373.38 (interacts with) VaccDscaff19-augustus-gene-5.38
0.957142	115.74	Positive	interacts with	VaccDscaff17-snap-gene-185.22 (interacts with) VaccDscaff19-augustus-gene-9.16	FALSE	interacts with	VaccDscaff17-snap-gene-185.22 (interacts with) VaccDscaff19-augustus-gene-9.16
0.984879	36.1214	Positive	interacts with	VaccDscaff2-snap-gene-373.38 (interacts with) VaccDscaff21-augustus-gene-73.22	FALSE	interacts with	VaccDscaff2-snap-gene-373.38 (interacts with) VaccDscaff21-augustus-gene-73.22
0.95883	79.3565	Positive	interacts with	VaccDscaff17-snap-gene-185.22 (interacts with) VaccDscaff19-augustus-gene-5.38	FALSE	interacts with	VaccDscaff17-snap-gene-185.22 (interacts with) VaccDscaff19-augustus-gene-5.38
0.954163	95.5682	Positive	interacts with	VaccDscaff56-augustus-gene-11.65 (interacts with) VaccDscaff19-augustus-gene-9.16	FALSE	interacts with	VaccDscaff56-augustus-gene-11.65 (interacts with) VaccDscaff19-augustus-gene-9.16
0.951134	230.589	Positive	interacts with	VaccDscaff34-augustus-gene-105.33 (interacts with) VaccDscaff3-augustus-gene-6.45	FALSE	interacts with	VaccDscaff34-augustus-gene-105.33 (interacts with) VaccDscaff3-augustus-gene-6.45
-0.952388	40.6908	Negative	interacts with	VaccDscaff34-augustus-gene-105.33 (interacts with) VaccDscaff22-augustus-gene-46.36	FALSE	interacts with	VaccDscaff34-augustus-gene-105.33 (interacts with) VaccDscaff22-augustus-gene-46.36
0.956082	67.0447	Positive	interacts with	VaccDscaff56-augustus-gene-11.65 (interacts with) VaccDscaff45-snap-gene-115.21	FALSE	interacts with	VaccDscaff56-augustus-gene-11.65 (interacts with) VaccDscaff45-snap-gene-115.21
0.952873	285.594	Positive	interacts with	VaccDscaff34-augustus-gene-105.33 (interacts with) VaccDscaff42-augustus-gene-12.25	FALSE	interacts with	VaccDscaff34-augustus-gene-105.33 (interacts with) VaccDscaff42-augustus-gene-12.25
-0.954118	150.52	Negative	interacts with	VaccDscaff34-augustus-gene-105.33 (interacts with) VaccDscaff1-augustus-gene-341.27	FALSE	interacts with	VaccDscaff34-augustus-gene-105.33 (interacts with) VaccDscaff1-augustus-gene-341.27
-0.963026	90.1842	Negative	interacts with	VaccDscaff17-snap-gene-185.22 (interacts with) VaccDscaff24-augustus-gene-239.14	FALSE	interacts with	VaccDscaff17-snap-gene-185.22 (interacts with) VaccDscaff24-augustus-gene-239.14
-0.95463	116.481	Negative	interacts with	VaccDscaff34-augustus-gene-105.33 (interacts with) VaccDscaff5-augustus-gene-320.25	FALSE	interacts with	VaccDscaff34-augustus-gene-105.33 (interacts with) VaccDscaff5-augustus-gene-320.25
0.963781	26.9465	Positive	interacts with	VaccDscaff17-snap-gene-185.22 (interacts with) VaccDscaff1236-augustus-gene-0.3	FALSE	interacts with	VaccDscaff17-snap-gene-185.22 (interacts with) VaccDscaff1236-augustus-gene-0.3
0.954704	404.228	Positive	interacts with	VaccDscaff34-augustus-gene-105.33 (interacts with) VaccDscaff48-augustus-gene-104.43	FALSE	interacts with	VaccDscaff34-augustus-gene-105.33 (interacts with) VaccDscaff48-augustus-gene-104.43
0.966225	20.0552	Positive	interacts with	VaccDscaff17-snap-gene-185.22 (interacts with) VaccDscaff17-snap-gene-157.22	FALSE	interacts with	VaccDscaff17-snap-gene-185.22 (interacts with) VaccDscaff17-snap-gene-157.22
0.956526	124.029	Positive	interacts with	VaccDscaff34-augustus-gene-105.33 (interacts with) VaccDscaff39-augustus-gene-4.25	FALSE	interacts with	VaccDscaff34-augustus-gene-105.33 (interacts with) VaccDscaff39-augustus-gene-4.25
0.971572	60.0311	Positive	interacts with	VaccDscaff17-snap-gene-185.22 (interacts with) VaccDscaff28-augustus-gene-340.36	FALSE	interacts with	VaccDscaff17-snap-gene-185.22 (interacts with) VaccDscaff28-augustus-gene-340.36
0.958953	585.07	Positive	interacts with	VaccDscaff34-augustus-gene-105.33 (interacts with) VaccDscaff21-augustus-gene-73.22	FALSE	interacts with	VaccDscaff34-augustus-gene-105.33 (interacts with) VaccDscaff21-augustus-gene-73.22
0.976291	95.0652	Positive	interacts with	VaccDscaff17-snap-gene-185.22 (interacts with) VaccDscaff38-processed-gene-283.17	FALSE	interacts with	VaccDscaff17-snap-gene-185.22 (interacts with) VaccDscaff38-processed-gene-283.17
0.962701	114.061	Positive	interacts with	VaccDscaff34-augustus-gene-105.33 (interacts with) VaccDscaff48-augustus-gene-100.32	FALSE	interacts with	VaccDscaff34-augustus-gene-105.33 (interacts with) VaccDscaff48-augustus-gene-100.32
0.962751	25.4013	Positive	interacts with	VaccDscaff56-augustus-gene-11.65 (interacts with) VaccDscaff1236-augustus-gene-0.3	FALSE	interacts with	VaccDscaff56-augustus-gene-11.65 (interacts with) VaccDscaff1236-augustus-gene-0.3
-0.964059	102.045	Negative	interacts with	VaccDscaff56-augustus-gene-11.65 (interacts with) VaccDscaff883-augustus-gene-0.6	FALSE	interacts with	VaccDscaff56-augustus-gene-11.65 (interacts with) VaccDscaff883-augustus-gene-0.6
0.964961	82.2958	Positive	interacts with	VaccDscaff34-augustus-gene-105.33 (interacts with) VaccDscaff51-augustus-gene-16.34	FALSE	interacts with	VaccDscaff34-augustus-gene-105.33 (interacts with) VaccDscaff51-augustus-gene-16.34
0.950011	762	Positive	interacts with	VaccDscaff22-processed-gene-1.4 (interacts with) VaccDscaff13-augustus-gene-144.37	FALSE	interacts with	VaccDscaff22-processed-gene-1.4 (interacts with) VaccDscaff13-augustus-gene-144.37
-0.950037	762	Negative	interacts with	VaccDscaff23-augustus-gene-312.33 (interacts with) VaccDscaff27-snap-gene-117.30	FALSE	interacts with	VaccDscaff23-augustus-gene-312.33 (interacts with) VaccDscaff27-snap-gene-117.30
0.966787	27.0468	Positive	interacts with	VaccDscaff34-augustus-gene-105.33 (interacts with) VaccDscaff1236-augustus-gene-0.3	FALSE	interacts with	VaccDscaff34-augustus-gene-105.33 (interacts with) VaccDscaff1236-augustus-gene-0.3
0.965153	54.6356	Positive	interacts with	VaccDscaff56-augustus-gene-11.65 (interacts with) VaccDscaff28-augustus-gene-340.36	FALSE	interacts with	VaccDscaff56-augustus-gene-11.65 (interacts with) VaccDscaff28-augustus-gene-340.36
-0.952775	112.532	Negative	interacts with	VaccDscaff23-augustus-gene-197.19 (interacts with) VaccDscaff2-augustus-gene-417.26	FALSE	interacts with	VaccDscaff23-augustus-gene-197.19 (interacts with) VaccDscaff2-augustus-gene-417.26
-0.950055	762	Negative	interacts with	VaccDscaff43-augustus-gene-138.30 (interacts with) VaccDscaff15-processed-gene-138.5	FALSE	interacts with	VaccDscaff43-augustus-gene-138.30 (interacts with) VaccDscaff15-processed-gene-138.5
0.967305	74.9741	Positive	interacts with	VaccDscaff34-augustus-gene-105.33 (interacts with) VaccDscaff13-augustus-gene-144.37	FALSE	interacts with	VaccDscaff34-augustus-gene-105.33 (interacts with) VaccDscaff13-augustus-gene-144.37
-0.950388	762	Negative	interacts with	VaccDscaff45-processed-gene-125.7 (interacts with) VaccDscaff48-augustus-gene-104.43	FALSE	interacts with	VaccDscaff45-processed-gene-125.7 (interacts with) VaccDscaff48-augustus-gene-104.43
-0.953679	27.0733	Negative	interacts with	VaccDscaff23-augustus-gene-197.19 (interacts with) VaccDscaff45-snap-gene-115.21	FALSE	interacts with	VaccDscaff23-augustus-gene-197.19 (interacts with) VaccDscaff45-snap-gene-115.21
-0.950388	762	Negative	interacts with	VaccDscaff34-processed-gene-190.4 (interacts with) VaccDscaff48-augustus-gene-104.43	FALSE	interacts with	VaccDscaff34-processed-gene-190.4 (interacts with) VaccDscaff48-augustus-gene-104.43
0.950673	762	Positive	interacts with	VaccDscaff41-augustus-gene-226.41 (interacts with) VaccDscaff3-augustus-gene-6.45	FALSE	interacts with	VaccDscaff41-augustus-gene-226.41 (interacts with) VaccDscaff3-augustus-gene-6.45
-0.950881	762	Negative	interacts with	VaccDscaff28-augustus-gene-311.42 (interacts with) VaccDscaff39-snap-gene-182.31	FALSE	interacts with	VaccDscaff28-augustus-gene-311.42 (interacts with) VaccDscaff39-snap-gene-182.31
0.969964	126.019	Positive	interacts with	VaccDscaff34-augustus-gene-105.33 (interacts with) VaccDscaff19-augustus-gene-9.16	FALSE	interacts with	VaccDscaff34-augustus-gene-105.33 (interacts with) VaccDscaff19-augustus-gene-9.16
0.95127	762	Positive	interacts with	VaccDscaff22-augustus-gene-130.22 (interacts with) VaccDscaff93-augustus-gene-0.19	FALSE	interacts with	VaccDscaff22-augustus-gene-130.22 (interacts with) VaccDscaff93-augustus-gene-0.19
-0.967198	84.0355	Negative	interacts with	VaccDscaff56-augustus-gene-11.65 (interacts with) VaccDscaff24-augustus-gene-239.14	FALSE	interacts with	VaccDscaff56-augustus-gene-11.65 (interacts with) VaccDscaff24-augustus-gene-239.14
0.951316	4	Positive	interacts with	VaccDscaff329-augustus-gene-0.35 (interacts with) VaccDscaff14-processed-gene-253.3	FALSE	interacts with	VaccDscaff329-augustus-gene-0.35 (interacts with) VaccDscaff14-processed-gene-253.3
-0.956809	126.17	Negative	interacts with	VaccDscaff23-augustus-gene-197.19 (interacts with) VaccDscaff38-processed-gene-283.17	FALSE	interacts with	VaccDscaff23-augustus-gene-197.19 (interacts with) VaccDscaff38-processed-gene-283.17
0.951319	762	Positive	interacts with	VaccDscaff17-augustus-gene-314.28 (interacts with) VaccDscaff17-augustus-gene-280.24	FALSE	interacts with	VaccDscaff17-augustus-gene-314.28 (interacts with) VaccDscaff17-augustus-gene-280.24
-0.973348	98.4529	Negative	interacts with	VaccDscaff34-augustus-gene-105.33 (interacts with) VaccDscaff883-augustus-gene-0.6	FALSE	interacts with	VaccDscaff34-augustus-gene-105.33 (interacts with) VaccDscaff883-augustus-gene-0.6
0.974096	79.4342	Positive	interacts with	VaccDscaff56-augustus-gene-11.65 (interacts with) VaccDscaff38-processed-gene-283.17	FALSE	interacts with	VaccDscaff56-augustus-gene-11.65 (interacts with) VaccDscaff38-processed-gene-283.17
-0.951638	762	Negative	interacts with	VaccDscaff43-augustus-gene-119.38 (interacts with) VaccDscaff51-augustus-gene-16.34	FALSE	interacts with	VaccDscaff43-augustus-gene-119.38 (interacts with) VaccDscaff51-augustus-gene-16.34
0.974237	133.932	Positive	interacts with	VaccDscaff34-augustus-gene-105.33 (interacts with) VaccDscaff19-augustus-gene-5.38	FALSE	interacts with	VaccDscaff34-augustus-gene-105.33 (interacts with) VaccDscaff19-augustus-gene-5.38
-0.984937	78.853	Negative	interacts with	VaccDscaff56-augustus-gene-11.65 (interacts with) VaccDscaff15-processed-gene-138.5	FALSE	interacts with	VaccDscaff56-augustus-gene-11.65 (interacts with) VaccDscaff15-processed-gene-138.5
0.957977	211.741	Positive	interacts with	VaccDscaff23-augustus-gene-197.19 (interacts with) VaccDscaff79-processed-gene-6.3	FALSE	interacts with	VaccDscaff23-augustus-gene-197.19 (interacts with) VaccDscaff79-processed-gene-6.3
0.951815	762	Positive	interacts with	VaccDscaff14-augustus-gene-349.30 (interacts with) VaccDscaff15-processed-gene-138.5	FALSE	interacts with	VaccDscaff14-augustus-gene-349.30 (interacts with) VaccDscaff15-processed-gene-138.5
0.975753	82.2127	Positive	interacts with	VaccDscaff34-augustus-gene-105.33 (interacts with) VaccDscaff28-augustus-gene-340.36	FALSE	interacts with	VaccDscaff34-augustus-gene-105.33 (interacts with) VaccDscaff28-augustus-gene-340.36
-0.951253	126.527	Negative	interacts with	VaccDscaff30-augustus-gene-327.30 (interacts with) VaccDscaff27-snap-gene-117.30	FALSE	interacts with	VaccDscaff30-augustus-gene-327.30 (interacts with) VaccDscaff27-snap-gene-117.30
-0.95214	73.1677	Negative	interacts with	VaccDscaff30-augustus-gene-327.30 (interacts with) VaccDscaff28-augustus-gene-340.36	FALSE	interacts with	VaccDscaff30-augustus-gene-327.30 (interacts with) VaccDscaff28-augustus-gene-340.36
-0.95951	48.1694	Negative	interacts with	VaccDscaff23-augustus-gene-197.19 (interacts with) VaccDscaff48-augustus-gene-100.32	FALSE	interacts with	VaccDscaff23-augustus-gene-197.19 (interacts with) VaccDscaff48-augustus-gene-100.32
-0.952388	56.3299	Negative	interacts with	VaccDscaff30-augustus-gene-327.30 (interacts with) VaccDscaff13-augustus-gene-144.37	FALSE	interacts with	VaccDscaff30-augustus-gene-327.30 (interacts with) VaccDscaff13-augustus-gene-144.37
-0.953272	276.72	Negative	interacts with	VaccDscaff30-augustus-gene-327.30 (interacts with) VaccDscaff21-augustus-gene-73.22	FALSE	interacts with	VaccDscaff30-augustus-gene-327.30 (interacts with) VaccDscaff21-augustus-gene-73.22
-0.951979	762	Negative	interacts with	VaccDscaff13-processed-gene-51.0 (interacts with) VaccDscaff24-augustus-gene-239.14	FALSE	interacts with	VaccDscaff13-processed-gene-51.0 (interacts with) VaccDscaff24-augustus-gene-239.14
-0.95374	115.413	Negative	interacts with	VaccDscaff30-augustus-gene-327.30 (interacts with) VaccDscaff19-augustus-gene-9.16	FALSE	interacts with	VaccDscaff30-augustus-gene-327.30 (interacts with) VaccDscaff19-augustus-gene-9.16
-0.952051	762	Negative	interacts with	VaccDscaff7-snap-gene-256.23 (interacts with) VaccDscaff13-processed-gene-141.2	FALSE	interacts with	VaccDscaff7-snap-gene-256.23 (interacts with) VaccDscaff13-processed-gene-141.2
0.961308	133.517	Positive	interacts with	VaccDscaff23-augustus-gene-197.19 (interacts with) VaccDscaff24-augustus-gene-239.14	FALSE	interacts with	VaccDscaff23-augustus-gene-197.19 (interacts with) VaccDscaff24-augustus-gene-239.14
0.957561	88.6513	Positive	interacts with	VaccDscaff30-augustus-gene-327.30 (interacts with) VaccDscaff883-augustus-gene-0.6	FALSE	interacts with	VaccDscaff30-augustus-gene-327.30 (interacts with) VaccDscaff883-augustus-gene-0.6
0.952298	762	Positive	interacts with	VaccDscaff28-processed-gene-328.0 (interacts with) VaccDscaff3-processed-gene-113.10	FALSE	interacts with	VaccDscaff28-processed-gene-328.0 (interacts with) VaccDscaff3-processed-gene-113.10
-0.964587	70.1697	Negative	interacts with	VaccDscaff23-augustus-gene-197.19 (interacts with) VaccDscaff28-augustus-gene-340.36	FALSE	interacts with	VaccDscaff23-augustus-gene-197.19 (interacts with) VaccDscaff28-augustus-gene-340.36
0.952493	762	Positive	interacts with	VaccDscaff1-augustus-gene-345.27 (interacts with) VaccDscaff34-augustus-gene-72.27	FALSE	interacts with	VaccDscaff1-augustus-gene-345.27 (interacts with) VaccDscaff34-augustus-gene-72.27
-0.959143	90.7737	Negative	interacts with	VaccDscaff30-augustus-gene-327.30 (interacts with) VaccDscaff19-augustus-gene-5.38	FALSE	interacts with	VaccDscaff30-augustus-gene-327.30 (interacts with) VaccDscaff19-augustus-gene-5.38
0.964772	73.1203	Positive	interacts with	VaccDscaff23-augustus-gene-197.19 (interacts with) VaccDscaff883-augustus-gene-0.6	FALSE	interacts with	VaccDscaff23-augustus-gene-197.19 (interacts with) VaccDscaff883-augustus-gene-0.6
-0.950301	446.68	Negative	interacts with	VaccDscaff19-augustus-gene-63.36 (interacts with) VaccDscaff19-augustus-gene-9.16	FALSE	interacts with	VaccDscaff19-augustus-gene-63.36 (interacts with) VaccDscaff19-augustus-gene-9.16
-0.985176	66.9671	Negative	interacts with	VaccDscaff34-augustus-gene-105.33 (interacts with) VaccDscaff15-processed-gene-138.5	FALSE	interacts with	VaccDscaff34-augustus-gene-105.33 (interacts with) VaccDscaff15-processed-gene-138.5
0.967257	51.9203	Positive	interacts with	VaccDscaff23-augustus-gene-197.19 (interacts with) VaccDscaff1-augustus-gene-341.27	FALSE	interacts with	VaccDscaff23-augustus-gene-197.19 (interacts with) VaccDscaff1-augustus-gene-341.27
-0.95125	315.32	Negative	interacts with	VaccDscaff19-augustus-gene-63.36 (interacts with) VaccDscaff28-augustus-gene-340.36	FALSE	interacts with	VaccDscaff19-augustus-gene-63.36 (interacts with) VaccDscaff28-augustus-gene-340.36
0.964045	58.9421	Positive	interacts with	VaccDscaff30-augustus-gene-327.30 (interacts with) VaccDscaff24-augustus-gene-239.14	FALSE	interacts with	VaccDscaff30-augustus-gene-327.30 (interacts with) VaccDscaff24-augustus-gene-239.14
-0.969234	69.0572	Negative	interacts with	VaccDscaff23-augustus-gene-197.19 (interacts with) VaccDscaff19-augustus-gene-9.16	FALSE	interacts with	VaccDscaff23-augustus-gene-197.19 (interacts with) VaccDscaff19-augustus-gene-9.16
0.971187	137.856	Positive	interacts with	VaccDscaff23-augustus-gene-197.19 (interacts with) VaccDscaff15-processed-gene-138.5	FALSE	interacts with	VaccDscaff23-augustus-gene-197.19 (interacts with) VaccDscaff15-processed-gene-138.5
-0.971888	44.6524	Negative	interacts with	VaccDscaff23-augustus-gene-197.19 (interacts with) VaccDscaff3-augustus-gene-6.45	FALSE	interacts with	VaccDscaff23-augustus-gene-197.19 (interacts with) VaccDscaff3-augustus-gene-6.45
0.952703	762	Positive	interacts with	VaccDscaff34-snap-gene-77.41 (interacts with) VaccDscaff21-augustus-gene-73.22	FALSE	interacts with	VaccDscaff34-snap-gene-77.41 (interacts with) VaccDscaff21-augustus-gene-73.22
0.988344	48.0392	Positive	interacts with	VaccDscaff34-augustus-gene-105.33 (interacts with) VaccDscaff38-processed-gene-283.17	FALSE	interacts with	VaccDscaff34-augustus-gene-105.33 (interacts with) VaccDscaff38-processed-gene-283.17
0.966085	67.3217	Positive	interacts with	VaccDscaff30-augustus-gene-327.30 (interacts with) VaccDscaff15-processed-gene-138.5	FALSE	interacts with	VaccDscaff30-augustus-gene-327.30 (interacts with) VaccDscaff15-processed-gene-138.5
0.951356	300.522	Positive	interacts with	VaccDscaff4-snap-gene-419.43 (interacts with) VaccDscaff1-augustus-gene-404.27	FALSE	interacts with	VaccDscaff4-snap-gene-419.43 (interacts with) VaccDscaff1-augustus-gene-404.27
0.952816	762	Positive	interacts with	VaccDscaff22-snap-gene-77.38 (interacts with) VaccDscaff15-processed-gene-138.5	FALSE	interacts with	VaccDscaff22-snap-gene-77.38 (interacts with) VaccDscaff15-processed-gene-138.5
0.961599	108.154	Positive	interacts with	VaccDscaff4-snap-gene-419.43 (interacts with) VaccDscaff32-augustus-gene-315.40	FALSE	interacts with	VaccDscaff4-snap-gene-419.43 (interacts with) VaccDscaff32-augustus-gene-315.40
-0.989354	39.5894	Negative	interacts with	VaccDscaff34-augustus-gene-105.33 (interacts with) VaccDscaff24-augustus-gene-239.14	FALSE	interacts with	VaccDscaff34-augustus-gene-105.33 (interacts with) VaccDscaff24-augustus-gene-239.14
0.965759	306.47	Positive	interacts with	VaccDscaff4-snap-gene-419.43 (interacts with) VaccDscaff42-augustus-gene-12.25	FALSE	interacts with	VaccDscaff4-snap-gene-419.43 (interacts with) VaccDscaff42-augustus-gene-12.25
0.952904	762	Positive	interacts with	VaccDscaff10-snap-gene-286.42 (interacts with) VaccDscaff13-augustus-gene-144.37	FALSE	interacts with	VaccDscaff10-snap-gene-286.42 (interacts with) VaccDscaff13-augustus-gene-144.37
0.974385	46.8531	Positive	interacts with	VaccDscaff4-snap-gene-419.43 (interacts with) VaccDscaff30-processed-gene-305.28	FALSE	interacts with	VaccDscaff4-snap-gene-419.43 (interacts with) VaccDscaff30-processed-gene-305.28
0.951792	762	Positive	interacts with	VaccDscaff24-augustus-gene-157.24 (interacts with) VaccDscaff5-augustus-gene-320.25	FALSE	interacts with	VaccDscaff24-augustus-gene-157.24 (interacts with) VaccDscaff5-augustus-gene-320.25
0.950323	480.265	Positive	interacts with	VaccDscaff199-augustus-gene-1.37 (interacts with) VaccDscaff33-augustus-gene-149.22	FALSE	interacts with	VaccDscaff199-augustus-gene-1.37 (interacts with) VaccDscaff33-augustus-gene-149.22
0.950387	239.972	Positive	interacts with	VaccDscaff199-augustus-gene-1.37 (interacts with) VaccDscaff27-snap-gene-148.16	FALSE	interacts with	VaccDscaff199-augustus-gene-1.37 (interacts with) VaccDscaff27-snap-gene-148.16
0.951851	128.017	Positive	interacts with	VaccDscaff36-augustus-gene-108.31 (interacts with) VaccDscaff24-augustus-gene-239.14	FALSE	interacts with	VaccDscaff36-augustus-gene-108.31 (interacts with) VaccDscaff24-augustus-gene-239.14
0.953206	762	Positive	interacts with	VaccDscaff31-processed-gene-117.7 (interacts with) VaccDscaff28-augustus-gene-340.36	FALSE	interacts with	VaccDscaff31-processed-gene-117.7 (interacts with) VaccDscaff28-augustus-gene-340.36
0.95136	106.804	Positive	interacts with	VaccDscaff199-augustus-gene-1.37 (interacts with) VaccDscaff6-processed-gene-333.1	FALSE	interacts with	VaccDscaff199-augustus-gene-1.37 (interacts with) VaccDscaff6-processed-gene-333.1
0.951956	165.892	Positive	interacts with	VaccDscaff2-snap-gene-288.50 (interacts with) VaccDscaff32-augustus-gene-315.40	FALSE	interacts with	VaccDscaff2-snap-gene-288.50 (interacts with) VaccDscaff32-augustus-gene-315.40
0.951405	105.038	Positive	interacts with	VaccDscaff199-augustus-gene-1.37 (interacts with) VaccDscaff38-snap-gene-29.27	FALSE	interacts with	VaccDscaff199-augustus-gene-1.37 (interacts with) VaccDscaff38-snap-gene-29.27
0.952921	504.565	Positive	interacts with	VaccDscaff2-snap-gene-288.50 (interacts with) VaccDscaff19-augustus-gene-9.16	FALSE	interacts with	VaccDscaff2-snap-gene-288.50 (interacts with) VaccDscaff19-augustus-gene-9.16
-0.951508	81.7391	Negative	interacts with	VaccDscaff199-augustus-gene-1.37 (interacts with) VaccDscaff12-processed-gene-111.6	FALSE	interacts with	VaccDscaff199-augustus-gene-1.37 (interacts with) VaccDscaff12-processed-gene-111.6
-0.953711	762	Negative	interacts with	VaccDscaff17-snap-gene-49.22 (interacts with) VaccDscaff19-augustus-gene-9.16	FALSE	interacts with	VaccDscaff17-snap-gene-49.22 (interacts with) VaccDscaff19-augustus-gene-9.16
0.951527	331.039	Positive	interacts with	VaccDscaff199-augustus-gene-1.37 (interacts with) VaccDscaff14-snap-gene-364.29	FALSE	interacts with	VaccDscaff199-augustus-gene-1.37 (interacts with) VaccDscaff14-snap-gene-364.29
-0.978144	58.986	Negative	interacts with	VaccDscaff30-augustus-gene-327.30 (interacts with) VaccDscaff38-processed-gene-283.17	FALSE	interacts with	VaccDscaff30-augustus-gene-327.30 (interacts with) VaccDscaff38-processed-gene-283.17
0.955388	143.166	Positive	interacts with	VaccDscaff36-augustus-gene-108.31 (interacts with) VaccDscaff1-augustus-gene-341.27	FALSE	interacts with	VaccDscaff36-augustus-gene-108.31 (interacts with) VaccDscaff1-augustus-gene-341.27
0.953747	762	Positive	interacts with	VaccDscaff21-snap-gene-218.29 (interacts with) VaccDscaff13-augustus-gene-144.37	FALSE	interacts with	VaccDscaff21-snap-gene-218.29 (interacts with) VaccDscaff13-augustus-gene-144.37
0.951589	106.77	Positive	interacts with	VaccDscaff199-augustus-gene-1.37 (interacts with) VaccDscaff6-augustus-gene-386.22	FALSE	interacts with	VaccDscaff199-augustus-gene-1.37 (interacts with) VaccDscaff6-augustus-gene-386.22
-0.953768	762	Negative	interacts with	VaccDscaff24-snap-gene-305.16 (interacts with) VaccDscaff15-processed-gene-138.5	FALSE	interacts with	VaccDscaff24-snap-gene-305.16 (interacts with) VaccDscaff15-processed-gene-138.5
-0.951852	171.362	Negative	interacts with	VaccDscaff199-augustus-gene-1.37 (interacts with) VaccDscaff2-augustus-gene-413.37	FALSE	interacts with	VaccDscaff199-augustus-gene-1.37 (interacts with) VaccDscaff2-augustus-gene-413.37
0.953978	762	Positive	interacts with	VaccDscaff30-augustus-gene-33.42 (interacts with) VaccDscaff48-augustus-gene-104.43	FALSE	interacts with	VaccDscaff30-augustus-gene-33.42 (interacts with) VaccDscaff48-augustus-gene-104.43
-0.952248	197.438	Negative	interacts with	VaccDscaff199-augustus-gene-1.37 (interacts with) VaccDscaff41-snap-gene-208.36	FALSE	interacts with	VaccDscaff199-augustus-gene-1.37 (interacts with) VaccDscaff41-snap-gene-208.36
0.952272	967.868	Positive	interacts with	VaccDscaff199-augustus-gene-1.37 (interacts with) VaccDscaff48-augustus-gene-104.43	FALSE	interacts with	VaccDscaff199-augustus-gene-1.37 (interacts with) VaccDscaff48-augustus-gene-104.43
-0.960224	106.882	Negative	interacts with	VaccDscaff36-augustus-gene-108.31 (interacts with) VaccDscaff19-augustus-gene-9.16	FALSE	interacts with	VaccDscaff36-augustus-gene-108.31 (interacts with) VaccDscaff19-augustus-gene-9.16
-0.952476	534.02	Negative	interacts with	VaccDscaff7-augustus-gene-20.25 (interacts with) VaccDscaff199-augustus-gene-1.37	FALSE	interacts with	VaccDscaff7-augustus-gene-20.25 (interacts with) VaccDscaff199-augustus-gene-1.37
-0.95301	472.251	Negative	interacts with	VaccDscaff199-augustus-gene-1.37 (interacts with) VaccDscaff30-augustus-gene-267.31	FALSE	interacts with	VaccDscaff199-augustus-gene-1.37 (interacts with) VaccDscaff30-augustus-gene-267.31
-0.953547	122.522	Negative	interacts with	VaccDscaff7-augustus-gene-20.25 (interacts with) VaccDscaff24-snap-gene-356.29	FALSE	interacts with	VaccDscaff7-augustus-gene-20.25 (interacts with) VaccDscaff24-snap-gene-356.29
-0.953021	202.938	Negative	interacts with	VaccDscaff199-augustus-gene-1.37 (interacts with) VaccDscaff27-augustus-gene-255.29	FALSE	interacts with	VaccDscaff199-augustus-gene-1.37 (interacts with) VaccDscaff27-augustus-gene-255.29
-0.953997	105.458	Negative	interacts with	VaccDscaff7-augustus-gene-20.25 (interacts with) VaccDscaff19-augustus-gene-5.38	FALSE	interacts with	VaccDscaff7-augustus-gene-20.25 (interacts with) VaccDscaff19-augustus-gene-5.38
-0.9539	206.871	Negative	interacts with	VaccDscaff199-augustus-gene-1.37 (interacts with) VaccDscaff27-augustus-gene-319.37	FALSE	interacts with	VaccDscaff199-augustus-gene-1.37 (interacts with) VaccDscaff27-augustus-gene-319.37
0.951968	29.409	Positive	interacts with	VaccDscaff27-augustus-gene-248.37 (interacts with) VaccDscaff1236-augustus-gene-0.3	FALSE	interacts with	VaccDscaff27-augustus-gene-248.37 (interacts with) VaccDscaff1236-augustus-gene-0.3
-0.968082	129.035	Negative	interacts with	VaccDscaff36-augustus-gene-108.31 (interacts with) VaccDscaff38-processed-gene-283.17	FALSE	interacts with	VaccDscaff36-augustus-gene-108.31 (interacts with) VaccDscaff38-processed-gene-283.17
0.951945	762	Positive	interacts with	VaccDscaff43-augustus-gene-92.33 (interacts with) VaccDscaff3-augustus-gene-6.45	FALSE	interacts with	VaccDscaff43-augustus-gene-92.33 (interacts with) VaccDscaff3-augustus-gene-6.45
0.954313	381.833	Positive	interacts with	VaccDscaff199-augustus-gene-1.37 (interacts with) VaccDscaff93-augustus-gene-0.19	FALSE	interacts with	VaccDscaff199-augustus-gene-1.37 (interacts with) VaccDscaff93-augustus-gene-0.19
0.952966	126.927	Positive	interacts with	VaccDscaff27-augustus-gene-248.37 (interacts with) VaccDscaff19-augustus-gene-5.38	FALSE	interacts with	VaccDscaff27-augustus-gene-248.37 (interacts with) VaccDscaff19-augustus-gene-5.38
0.969073	124.587	Positive	interacts with	VaccDscaff36-augustus-gene-108.31 (interacts with) VaccDscaff15-processed-gene-138.5	FALSE	interacts with	VaccDscaff36-augustus-gene-108.31 (interacts with) VaccDscaff15-processed-gene-138.5
0.954543	160.733	Positive	interacts with	VaccDscaff199-augustus-gene-1.37 (interacts with) VaccDscaff12-augustus-gene-391.21	FALSE	interacts with	VaccDscaff199-augustus-gene-1.37 (interacts with) VaccDscaff12-augustus-gene-391.21
-0.972099	59.4258	Negative	interacts with	VaccDscaff36-augustus-gene-108.31 (interacts with) VaccDscaff28-augustus-gene-340.36	FALSE	interacts with	VaccDscaff36-augustus-gene-108.31 (interacts with) VaccDscaff28-augustus-gene-340.36
0.953852	1520	Positive	interacts with	VaccDscaff37-snap-gene-238.19 (interacts with) VaccDscaff20-snap-gene-29.47	FALSE	interacts with	VaccDscaff37-snap-gene-238.19 (interacts with) VaccDscaff20-snap-gene-29.47
0.954664	762	Positive	interacts with	VaccDscaff199-augustus-gene-1.37 (interacts with) VaccDscaff12-snap-gene-169.39	FALSE	interacts with	VaccDscaff199-augustus-gene-1.37 (interacts with) VaccDscaff12-snap-gene-169.39
0.958945	83.411	Positive	interacts with	VaccDscaff27-augustus-gene-248.37 (interacts with) VaccDscaff19-augustus-gene-9.16	FALSE	interacts with	VaccDscaff27-augustus-gene-248.37 (interacts with) VaccDscaff19-augustus-gene-9.16
0.951603	118.72	Positive	interacts with	VaccDscaff16-augustus-gene-258.27 (interacts with) VaccDscaff26-processed-gene-95.7	FALSE	interacts with	VaccDscaff16-augustus-gene-258.27 (interacts with) VaccDscaff26-processed-gene-95.7
0.954098	762	Positive	interacts with	VaccDscaff37-snap-gene-238.19 (interacts with) VaccDscaff35-augustus-gene-20.24	FALSE	interacts with	VaccDscaff37-snap-gene-238.19 (interacts with) VaccDscaff35-augustus-gene-20.24
0.954716	135.997	Positive	interacts with	VaccDscaff199-augustus-gene-1.37 (interacts with) VaccDscaff1-augustus-gene-44.34	FALSE	interacts with	VaccDscaff199-augustus-gene-1.37 (interacts with) VaccDscaff1-augustus-gene-44.34
-0.953915	170.894	Negative	interacts with	VaccDscaff16-augustus-gene-258.27 (interacts with) VaccDscaff31-snap-gene-213.31	FALSE	interacts with	VaccDscaff16-augustus-gene-258.27 (interacts with) VaccDscaff31-snap-gene-213.31
-0.954891	238.298	Negative	interacts with	VaccDscaff199-augustus-gene-1.37 (interacts with) VaccDscaff20-augustus-gene-67.30	FALSE	interacts with	VaccDscaff199-augustus-gene-1.37 (interacts with) VaccDscaff20-augustus-gene-67.30
0.960935	67.8196	Positive	interacts with	VaccDscaff27-augustus-gene-248.37 (interacts with) VaccDscaff48-augustus-gene-100.32	FALSE	interacts with	VaccDscaff27-augustus-gene-248.37 (interacts with) VaccDscaff48-augustus-gene-100.32
0.959224	234.76	Positive	interacts with	VaccDscaff16-augustus-gene-258.27 (interacts with) VaccDscaff28-augustus-gene-340.36	FALSE	interacts with	VaccDscaff16-augustus-gene-258.27 (interacts with) VaccDscaff28-augustus-gene-340.36
-0.955306	85.1915	Negative	interacts with	VaccDscaff199-augustus-gene-1.37 (interacts with) VaccDscaff17-snap-gene-355.52	FALSE	interacts with	VaccDscaff199-augustus-gene-1.37 (interacts with) VaccDscaff17-snap-gene-355.52
0.963527	65.4557	Positive	interacts with	VaccDscaff27-augustus-gene-248.37 (interacts with) VaccDscaff32-augustus-gene-235.20	FALSE	interacts with	VaccDscaff27-augustus-gene-248.37 (interacts with) VaccDscaff32-augustus-gene-235.20
0.960953	45.7348	Positive	interacts with	VaccDscaff16-augustus-gene-258.27 (interacts with) VaccDscaff33-processed-gene-241.6	FALSE	interacts with	VaccDscaff16-augustus-gene-258.27 (interacts with) VaccDscaff33-processed-gene-241.6
0.955405	199.982	Positive	interacts with	VaccDscaff199-augustus-gene-1.37 (interacts with) VaccDscaff3-augustus-gene-174.24	FALSE	interacts with	VaccDscaff199-augustus-gene-1.37 (interacts with) VaccDscaff3-augustus-gene-174.24
0.961315	111.07	Positive	interacts with	VaccDscaff16-augustus-gene-258.27 (interacts with) VaccDscaff17-augustus-gene-271.42	FALSE	interacts with	VaccDscaff16-augustus-gene-258.27 (interacts with) VaccDscaff17-augustus-gene-271.42
-0.955617	96.454	Negative	interacts with	VaccDscaff199-augustus-gene-1.37 (interacts with) VaccDscaff28-augustus-gene-182.19	FALSE	interacts with	VaccDscaff199-augustus-gene-1.37 (interacts with) VaccDscaff28-augustus-gene-182.19
0.965443	47.5663	Positive	interacts with	VaccDscaff27-augustus-gene-248.37 (interacts with) VaccDscaff37-augustus-gene-297.17	FALSE	interacts with	VaccDscaff27-augustus-gene-248.37 (interacts with) VaccDscaff37-augustus-gene-297.17
0.963109	57.4256	Positive	interacts with	VaccDscaff16-augustus-gene-258.27 (interacts with) VaccDscaff56-augustus-gene-11.65	FALSE	interacts with	VaccDscaff16-augustus-gene-258.27 (interacts with) VaccDscaff56-augustus-gene-11.65
-0.955701	349.674	Negative	interacts with	VaccDscaff199-augustus-gene-1.37 (interacts with) VaccDscaff1-augustus-gene-341.27	FALSE	interacts with	VaccDscaff199-augustus-gene-1.37 (interacts with) VaccDscaff1-augustus-gene-341.27
-0.976627	31.7444	Negative	interacts with	VaccDscaff16-augustus-gene-258.27 (interacts with) VaccDscaff36-augustus-gene-108.31	FALSE	interacts with	VaccDscaff16-augustus-gene-258.27 (interacts with) VaccDscaff36-augustus-gene-108.31
-0.954536	762	Negative	interacts with	VaccDscaff34-snap-gene-34.29 (interacts with) VaccDscaff28-augustus-gene-340.36	FALSE	interacts with	VaccDscaff34-snap-gene-34.29 (interacts with) VaccDscaff28-augustus-gene-340.36
0.955814	119.856	Positive	interacts with	VaccDscaff199-augustus-gene-1.37 (interacts with) VaccDscaff23-snap-gene-141.26	FALSE	interacts with	VaccDscaff199-augustus-gene-1.37 (interacts with) VaccDscaff23-snap-gene-141.26
0.955826	100.323	Positive	interacts with	VaccDscaff199-augustus-gene-1.37 (interacts with) VaccDscaff4-snap-gene-147.72	FALSE	interacts with	VaccDscaff199-augustus-gene-1.37 (interacts with) VaccDscaff4-snap-gene-147.72
0.968261	49.9296	Positive	interacts with	VaccDscaff27-augustus-gene-248.37 (interacts with) VaccDscaff28-augustus-gene-340.36	FALSE	interacts with	VaccDscaff27-augustus-gene-248.37 (interacts with) VaccDscaff28-augustus-gene-340.36
-0.954981	154.668	Negative	interacts with	VaccDscaff22-augustus-gene-291.32 (interacts with) VaccDscaff41-snap-gene-6.34	FALSE	interacts with	VaccDscaff22-augustus-gene-291.32 (interacts with) VaccDscaff41-snap-gene-6.34
0.955988	398.945	Positive	interacts with	VaccDscaff199-augustus-gene-1.37 (interacts with) VaccDscaff3-snap-gene-217.37	FALSE	interacts with	VaccDscaff199-augustus-gene-1.37 (interacts with) VaccDscaff3-snap-gene-217.37
-0.969392	90.8143	Negative	interacts with	VaccDscaff27-augustus-gene-248.37 (interacts with) VaccDscaff24-augustus-gene-239.14	FALSE	interacts with	VaccDscaff27-augustus-gene-248.37 (interacts with) VaccDscaff24-augustus-gene-239.14
-0.956454	94.3272	Negative	interacts with	VaccDscaff199-augustus-gene-1.37 (interacts with) VaccDscaff12-snap-gene-56.27	FALSE	interacts with	VaccDscaff199-augustus-gene-1.37 (interacts with) VaccDscaff12-snap-gene-56.27
0.95574	140.849	Positive	interacts with	VaccDscaff44-augustus-gene-41.38 (interacts with) VaccDscaff38-processed-gene-283.17	FALSE	interacts with	VaccDscaff44-augustus-gene-41.38 (interacts with) VaccDscaff38-processed-gene-283.17
-0.954594	337.552	Negative	interacts with	VaccDscaff22-processed-gene-48.9 (interacts with) VaccDscaff39-snap-gene-182.31	FALSE	interacts with	VaccDscaff22-processed-gene-48.9 (interacts with) VaccDscaff39-snap-gene-182.31
-0.956594	83.4683	Negative	interacts with	VaccDscaff199-augustus-gene-1.37 (interacts with) VaccDscaff18-snap-gene-355.32	FALSE	interacts with	VaccDscaff199-augustus-gene-1.37 (interacts with) VaccDscaff18-snap-gene-355.32
0.955386	424.448	Positive	interacts with	VaccDscaff22-processed-gene-48.9 (interacts with) VaccDscaff8-augustus-gene-46.29	FALSE	interacts with	VaccDscaff22-processed-gene-48.9 (interacts with) VaccDscaff8-augustus-gene-46.29
-0.956747	95.6319	Negative	interacts with	VaccDscaff199-augustus-gene-1.37 (interacts with) VaccDscaff36-augustus-gene-108.31	FALSE	interacts with	VaccDscaff199-augustus-gene-1.37 (interacts with) VaccDscaff36-augustus-gene-108.31
-0.956211	119.131	Negative	interacts with	VaccDscaff44-augustus-gene-41.38 (interacts with) VaccDscaff24-augustus-gene-239.14	FALSE	interacts with	VaccDscaff44-augustus-gene-41.38 (interacts with) VaccDscaff24-augustus-gene-239.14
-0.956798	71.6612	Negative	interacts with	VaccDscaff199-augustus-gene-1.37 (interacts with) VaccDscaff40-processed-gene-0.5	FALSE	interacts with	VaccDscaff199-augustus-gene-1.37 (interacts with) VaccDscaff40-processed-gene-0.5
0.956493	94.1468	Positive	interacts with	VaccDscaff44-augustus-gene-41.38 (interacts with) VaccDscaff21-augustus-gene-73.22	FALSE	interacts with	VaccDscaff44-augustus-gene-41.38 (interacts with) VaccDscaff21-augustus-gene-73.22
0.956818	119.784	Positive	interacts with	VaccDscaff199-augustus-gene-1.37 (interacts with) VaccDscaff30-snap-gene-117.34	FALSE	interacts with	VaccDscaff199-augustus-gene-1.37 (interacts with) VaccDscaff30-snap-gene-117.34
0.97321	85.6666	Positive	interacts with	VaccDscaff27-augustus-gene-248.37 (interacts with) VaccDscaff38-processed-gene-283.17	FALSE	interacts with	VaccDscaff27-augustus-gene-248.37 (interacts with) VaccDscaff38-processed-gene-283.17
0.955645	2	Positive	interacts with	VaccDscaff13-augustus-gene-12.18 (interacts with) VaccDscaff30-augustus-gene-267.32	FALSE	interacts with	VaccDscaff13-augustus-gene-12.18 (interacts with) VaccDscaff30-augustus-gene-267.32
0.957289	641.357	Positive	interacts with	VaccDscaff199-augustus-gene-1.37 (interacts with) VaccDscaff42-augustus-gene-12.25	FALSE	interacts with	VaccDscaff199-augustus-gene-1.37 (interacts with) VaccDscaff42-augustus-gene-12.25
-0.960154	130.015	Negative	interacts with	VaccDscaff44-augustus-gene-41.38 (interacts with) VaccDscaff15-processed-gene-138.5	FALSE	interacts with	VaccDscaff44-augustus-gene-41.38 (interacts with) VaccDscaff15-processed-gene-138.5
-0.957462	92.7438	Negative	interacts with	VaccDscaff199-augustus-gene-1.37 (interacts with) VaccDscaff45-augustus-gene-209.29	FALSE	interacts with	VaccDscaff199-augustus-gene-1.37 (interacts with) VaccDscaff45-augustus-gene-209.29
0.951522	362.923	Positive	interacts with	VaccDscaff1050-augustus-gene-0.2 (interacts with) VaccDscaff15-processed-gene-138.5	FALSE	interacts with	VaccDscaff1050-augustus-gene-0.2 (interacts with) VaccDscaff15-processed-gene-138.5
-0.957562	361.232	Negative	interacts with	VaccDscaff199-augustus-gene-1.37 (interacts with) VaccDscaff13-augustus-gene-77.41	FALSE	interacts with	VaccDscaff199-augustus-gene-1.37 (interacts with) VaccDscaff13-augustus-gene-77.41
0.954018	52.5367	Positive	interacts with	VaccDscaff1050-augustus-gene-0.2 (interacts with) VaccDscaff42-processed-gene-73.2	FALSE	interacts with	VaccDscaff1050-augustus-gene-0.2 (interacts with) VaccDscaff42-processed-gene-73.2
0.958286	666.467	Positive	interacts with	VaccDscaff199-augustus-gene-1.37 (interacts with) VaccDscaff24-snap-gene-356.29	FALSE	interacts with	VaccDscaff199-augustus-gene-1.37 (interacts with) VaccDscaff24-snap-gene-356.29
-0.954069	40.5843	Negative	interacts with	VaccDscaff1050-augustus-gene-0.2 (interacts with) VaccDscaff32-augustus-gene-235.20	FALSE	interacts with	VaccDscaff1050-augustus-gene-0.2 (interacts with) VaccDscaff32-augustus-gene-235.20
0.958349	73.8356	Positive	interacts with	VaccDscaff199-augustus-gene-1.37 (interacts with) VaccDscaff39-augustus-gene-27.19	FALSE	interacts with	VaccDscaff199-augustus-gene-1.37 (interacts with) VaccDscaff39-augustus-gene-27.19
0.955849	354.651	Positive	interacts with	VaccDscaff1050-augustus-gene-0.2 (interacts with) VaccDscaff24-augustus-gene-239.14	FALSE	interacts with	VaccDscaff1050-augustus-gene-0.2 (interacts with) VaccDscaff24-augustus-gene-239.14
0.958848	84.8307	Positive	interacts with	VaccDscaff199-augustus-gene-1.37 (interacts with) VaccDscaff41-augustus-gene-141.24	FALSE	interacts with	VaccDscaff199-augustus-gene-1.37 (interacts with) VaccDscaff41-augustus-gene-141.24
0.97733	45.31	Positive	interacts with	VaccDscaff27-augustus-gene-248.37 (interacts with) VaccDscaff39-augustus-gene-4.25	FALSE	interacts with	VaccDscaff27-augustus-gene-248.37 (interacts with) VaccDscaff39-augustus-gene-4.25
0.955883	762	Positive	interacts with	VaccDscaff17-augustus-gene-218.15 (interacts with) VaccDscaff5-augustus-gene-381.33	FALSE	interacts with	VaccDscaff17-augustus-gene-218.15 (interacts with) VaccDscaff5-augustus-gene-381.33
-0.952198	389.039	Negative	interacts with	VaccDscaff8-snap-gene-30.29 (interacts with) VaccDscaff19-augustus-gene-9.16	FALSE	interacts with	VaccDscaff8-snap-gene-30.29 (interacts with) VaccDscaff19-augustus-gene-9.16
-0.959224	89.2742	Negative	interacts with	VaccDscaff199-augustus-gene-1.37 (interacts with) VaccDscaff47-augustus-gene-190.29	FALSE	interacts with	VaccDscaff199-augustus-gene-1.37 (interacts with) VaccDscaff47-augustus-gene-190.29
-0.955985	288.288	Negative	interacts with	VaccDscaff8-snap-gene-30.29 (interacts with) VaccDscaff28-augustus-gene-340.36	FALSE	interacts with	VaccDscaff8-snap-gene-30.29 (interacts with) VaccDscaff28-augustus-gene-340.36
0.950759	363.055	Positive	interacts with	VaccDscaff3-snap-gene-217.37 (interacts with) VaccDscaff19-augustus-gene-9.16	FALSE	interacts with	VaccDscaff3-snap-gene-217.37 (interacts with) VaccDscaff19-augustus-gene-9.16
-0.959923	81.4293	Negative	interacts with	VaccDscaff199-augustus-gene-1.37 (interacts with) VaccDscaff11-augustus-gene-44.24	FALSE	interacts with	VaccDscaff199-augustus-gene-1.37 (interacts with) VaccDscaff11-augustus-gene-44.24
0.960631	115.468	Positive	interacts with	VaccDscaff199-augustus-gene-1.37 (interacts with) VaccDscaff44-augustus-gene-41.38	FALSE	interacts with	VaccDscaff199-augustus-gene-1.37 (interacts with) VaccDscaff44-augustus-gene-41.38
0.952261	110.23	Positive	interacts with	VaccDscaff14-snap-gene-364.29 (interacts with) VaccDscaff13-augustus-gene-144.37	FALSE	interacts with	VaccDscaff14-snap-gene-364.29 (interacts with) VaccDscaff13-augustus-gene-144.37
0.9607	184.425	Positive	interacts with	VaccDscaff199-augustus-gene-1.37 (interacts with) VaccDscaff8-augustus-gene-334.48	FALSE	interacts with	VaccDscaff199-augustus-gene-1.37 (interacts with) VaccDscaff8-augustus-gene-334.48
-0.980104	96.4889	Negative	interacts with	VaccDscaff27-augustus-gene-248.37 (interacts with) VaccDscaff15-processed-gene-138.5	FALSE	interacts with	VaccDscaff27-augustus-gene-248.37 (interacts with) VaccDscaff15-processed-gene-138.5
-0.956056	320.731	Negative	interacts with	VaccDscaff14-snap-gene-364.29 (interacts with) VaccDscaff883-augustus-gene-0.6	FALSE	interacts with	VaccDscaff14-snap-gene-364.29 (interacts with) VaccDscaff883-augustus-gene-0.6
0.960952	66.6503	Positive	interacts with	VaccDscaff199-augustus-gene-1.37 (interacts with) VaccDscaff95-augustus-gene-1.32	FALSE	interacts with	VaccDscaff199-augustus-gene-1.37 (interacts with) VaccDscaff95-augustus-gene-1.32
0.96097	97.9778	Positive	interacts with	VaccDscaff199-augustus-gene-1.37 (interacts with) VaccDscaff43-augustus-gene-237.30	FALSE	interacts with	VaccDscaff199-augustus-gene-1.37 (interacts with) VaccDscaff43-augustus-gene-237.30
-0.961044	110.272	Negative	interacts with	VaccDscaff199-augustus-gene-1.37 (interacts with) VaccDscaff46-augustus-gene-20.26	FALSE	interacts with	VaccDscaff199-augustus-gene-1.37 (interacts with) VaccDscaff46-augustus-gene-20.26
0.961143	62.3648	Positive	interacts with	VaccDscaff199-augustus-gene-1.37 (interacts with) VaccDscaff22-augustus-gene-324.29	FALSE	interacts with	VaccDscaff199-augustus-gene-1.37 (interacts with) VaccDscaff22-augustus-gene-324.29
-0.9531	110.521	Negative	interacts with	VaccDscaff14-snap-gene-244.46 (interacts with) VaccDscaff1-augustus-gene-341.27	FALSE	interacts with	VaccDscaff14-snap-gene-244.46 (interacts with) VaccDscaff1-augustus-gene-341.27
0.961253	137.586	Positive	interacts with	VaccDscaff199-augustus-gene-1.37 (interacts with) VaccDscaff24-snap-gene-69.36	FALSE	interacts with	VaccDscaff199-augustus-gene-1.37 (interacts with) VaccDscaff24-snap-gene-69.36
-0.961375	105.012	Negative	interacts with	VaccDscaff199-augustus-gene-1.37 (interacts with) VaccDscaff38-augustus-gene-176.29	FALSE	interacts with	VaccDscaff199-augustus-gene-1.37 (interacts with) VaccDscaff38-augustus-gene-176.29
0.954255	107.391	Positive	interacts with	VaccDscaff4-snap-gene-147.72 (interacts with) VaccDscaff1-augustus-gene-404.27	FALSE	interacts with	VaccDscaff4-snap-gene-147.72 (interacts with) VaccDscaff1-augustus-gene-404.27
-0.96181	158.817	Negative	interacts with	VaccDscaff199-augustus-gene-1.37 (interacts with) VaccDscaff40-augustus-gene-250.29	FALSE	interacts with	VaccDscaff199-augustus-gene-1.37 (interacts with) VaccDscaff40-augustus-gene-250.29
0.95431	128.245	Positive	interacts with	VaccDscaff4-snap-gene-147.72 (interacts with) VaccDscaff38-processed-gene-283.17	FALSE	interacts with	VaccDscaff4-snap-gene-147.72 (interacts with) VaccDscaff38-processed-gene-283.17
-0.953477	31.518	Negative	interacts with	VaccDscaff14-snap-gene-244.46 (interacts with) VaccDscaff10-augustus-gene-93.17	FALSE	interacts with	VaccDscaff14-snap-gene-244.46 (interacts with) VaccDscaff10-augustus-gene-93.17
-0.950602	762	Negative	interacts with	VaccDscaff9-processed-gene-361.0 (interacts with) VaccDscaff38-processed-gene-283.17	FALSE	interacts with	VaccDscaff9-processed-gene-361.0 (interacts with) VaccDscaff38-processed-gene-283.17
0.962333	109.566	Positive	interacts with	VaccDscaff199-augustus-gene-1.37 (interacts with) VaccDscaff40-snap-gene-118.25	FALSE	interacts with	VaccDscaff199-augustus-gene-1.37 (interacts with) VaccDscaff40-snap-gene-118.25
0.954054	50.8836	Positive	interacts with	VaccDscaff14-snap-gene-244.46 (interacts with) VaccDscaff17-snap-gene-157.22	FALSE	interacts with	VaccDscaff14-snap-gene-244.46 (interacts with) VaccDscaff17-snap-gene-157.22
0.962807	68.0207	Positive	interacts with	VaccDscaff199-augustus-gene-1.37 (interacts with) VaccDscaff17-snap-gene-185.22	FALSE	interacts with	VaccDscaff199-augustus-gene-1.37 (interacts with) VaccDscaff17-snap-gene-185.22
-0.963457	111.764	Negative	interacts with	VaccDscaff199-augustus-gene-1.37 (interacts with) VaccDscaff12-snap-gene-329.48	FALSE	interacts with	VaccDscaff199-augustus-gene-1.37 (interacts with) VaccDscaff12-snap-gene-329.48
-0.955859	61.9954	Negative	interacts with	VaccDscaff4-snap-gene-147.72 (interacts with) VaccDscaff883-augustus-gene-0.6	FALSE	interacts with	VaccDscaff4-snap-gene-147.72 (interacts with) VaccDscaff883-augustus-gene-0.6
0.957818	26.8583	Positive	interacts with	VaccDscaff4-snap-gene-147.72 (interacts with) VaccDscaff45-snap-gene-115.21	FALSE	interacts with	VaccDscaff4-snap-gene-147.72 (interacts with) VaccDscaff45-snap-gene-115.21
0.955801	283.065	Positive	interacts with	VaccDscaff40-augustus-gene-194.19 (interacts with) VaccDscaff21-augustus-gene-73.22	FALSE	interacts with	VaccDscaff40-augustus-gene-194.19 (interacts with) VaccDscaff21-augustus-gene-73.22
-0.9635	249.21	Negative	interacts with	VaccDscaff199-augustus-gene-1.37 (interacts with) VaccDscaff1-snap-gene-279.13	FALSE	interacts with	VaccDscaff199-augustus-gene-1.37 (interacts with) VaccDscaff1-snap-gene-279.13
-0.959676	80.1592	Negative	interacts with	VaccDscaff4-snap-gene-147.72 (interacts with) VaccDscaff42-processed-gene-73.2	FALSE	interacts with	VaccDscaff4-snap-gene-147.72 (interacts with) VaccDscaff42-processed-gene-73.2
-0.956729	762	Negative	interacts with	VaccDscaff40-snap-gene-27.32 (interacts with) VaccDscaff19-augustus-gene-5.38	FALSE	interacts with	VaccDscaff40-snap-gene-27.32 (interacts with) VaccDscaff19-augustus-gene-5.38
0.96017	57.8351	Positive	interacts with	VaccDscaff4-snap-gene-147.72 (interacts with) VaccDscaff28-augustus-gene-340.36	FALSE	interacts with	VaccDscaff4-snap-gene-147.72 (interacts with) VaccDscaff28-augustus-gene-340.36
0.96387	143.639	Positive	interacts with	VaccDscaff199-augustus-gene-1.37 (interacts with) VaccDscaff20-augustus-gene-101.22	FALSE	interacts with	VaccDscaff199-augustus-gene-1.37 (interacts with) VaccDscaff20-augustus-gene-101.22
-0.964177	79.6257	Negative	interacts with	VaccDscaff199-augustus-gene-1.37 (interacts with) VaccDscaff4-augustus-gene-359.33	FALSE	interacts with	VaccDscaff199-augustus-gene-1.37 (interacts with) VaccDscaff4-augustus-gene-359.33
0.958584	31.4455	Positive	interacts with	VaccDscaff14-snap-gene-244.46 (interacts with) VaccDscaff5-augustus-gene-381.33	FALSE	interacts with	VaccDscaff14-snap-gene-244.46 (interacts with) VaccDscaff5-augustus-gene-381.33
-0.951052	325.814	Negative	interacts with	VaccDscaff43-augustus-gene-98.24 (interacts with) VaccDscaff42-augustus-gene-12.25	FALSE	interacts with	VaccDscaff43-augustus-gene-98.24 (interacts with) VaccDscaff42-augustus-gene-12.25
0.965311	82.513	Positive	interacts with	VaccDscaff199-augustus-gene-1.37 (interacts with) VaccDscaff29-augustus-gene-15.29	FALSE	interacts with	VaccDscaff199-augustus-gene-1.37 (interacts with) VaccDscaff29-augustus-gene-15.29
0.959544	79.8327	Positive	interacts with	VaccDscaff14-snap-gene-244.46 (interacts with) VaccDscaff1-augustus-gene-404.27	FALSE	interacts with	VaccDscaff14-snap-gene-244.46 (interacts with) VaccDscaff1-augustus-gene-404.27
-0.953063	120.73	Negative	interacts with	VaccDscaff43-augustus-gene-98.24 (interacts with) VaccDscaff32-augustus-gene-315.40	FALSE	interacts with	VaccDscaff43-augustus-gene-98.24 (interacts with) VaccDscaff32-augustus-gene-315.40
-0.965337	63.0151	Negative	interacts with	VaccDscaff199-augustus-gene-1.37 (interacts with) VaccDscaff22-augustus-gene-141.31	FALSE	interacts with	VaccDscaff199-augustus-gene-1.37 (interacts with) VaccDscaff22-augustus-gene-141.31
0.959651	56.4668	Positive	interacts with	VaccDscaff14-snap-gene-244.46 (interacts with) VaccDscaff27-snap-gene-117.30	FALSE	interacts with	VaccDscaff14-snap-gene-244.46 (interacts with) VaccDscaff27-snap-gene-117.30
-0.957296	315.456	Negative	interacts with	VaccDscaff43-augustus-gene-98.24 (interacts with) VaccDscaff1-augustus-gene-404.27	FALSE	interacts with	VaccDscaff43-augustus-gene-98.24 (interacts with) VaccDscaff1-augustus-gene-404.27
0.965442	76.8112	Positive	interacts with	VaccDscaff199-augustus-gene-1.37 (interacts with) VaccDscaff3-augustus-gene-158.19	FALSE	interacts with	VaccDscaff199-augustus-gene-1.37 (interacts with) VaccDscaff3-augustus-gene-158.19
-0.962482	62.1739	Negative	interacts with	VaccDscaff14-snap-gene-244.46 (interacts with) VaccDscaff5-augustus-gene-320.25	FALSE	interacts with	VaccDscaff14-snap-gene-244.46 (interacts with) VaccDscaff5-augustus-gene-320.25
0.952494	380.883	Positive	interacts with	VaccDscaff15-augustus-gene-160.24 (interacts with) VaccDscaff27-snap-gene-117.30	FALSE	interacts with	VaccDscaff15-augustus-gene-160.24 (interacts with) VaccDscaff27-snap-gene-117.30
-0.965492	83.1929	Negative	interacts with	VaccDscaff199-augustus-gene-1.37 (interacts with) VaccDscaff10-snap-gene-142.39	FALSE	interacts with	VaccDscaff199-augustus-gene-1.37 (interacts with) VaccDscaff10-snap-gene-142.39
0.964014	148.923	Positive	interacts with	VaccDscaff14-snap-gene-244.46 (interacts with) VaccDscaff19-augustus-gene-9.16	FALSE	interacts with	VaccDscaff14-snap-gene-244.46 (interacts with) VaccDscaff19-augustus-gene-9.16
0.965514	146.056	Positive	interacts with	VaccDscaff199-augustus-gene-1.37 (interacts with) VaccDscaff258-processed-gene-0.18	FALSE	interacts with	VaccDscaff199-augustus-gene-1.37 (interacts with) VaccDscaff258-processed-gene-0.18
0.957675	381.117	Positive	interacts with	VaccDscaff15-augustus-gene-160.24 (interacts with) VaccDscaff1-augustus-gene-404.27	FALSE	interacts with	VaccDscaff15-augustus-gene-160.24 (interacts with) VaccDscaff1-augustus-gene-404.27
0.964748	44.9159	Positive	interacts with	VaccDscaff4-snap-gene-147.72 (interacts with) VaccDscaff3-augustus-gene-6.45	FALSE	interacts with	VaccDscaff4-snap-gene-147.72 (interacts with) VaccDscaff3-augustus-gene-6.45
0.958477	707.365	Positive	interacts with	VaccDscaff50-augustus-gene-0.30 (interacts with) VaccDscaff21-augustus-gene-73.22	FALSE	interacts with	VaccDscaff50-augustus-gene-0.30 (interacts with) VaccDscaff21-augustus-gene-73.22
0.966061	72.689	Positive	interacts with	VaccDscaff199-augustus-gene-1.37 (interacts with) VaccDscaff22-augustus-gene-107.23	FALSE	interacts with	VaccDscaff199-augustus-gene-1.37 (interacts with) VaccDscaff22-augustus-gene-107.23
-0.950848	359.083	Negative	interacts with	VaccDscaff14-snap-gene-147.28 (interacts with) VaccDscaff24-snap-gene-356.29	FALSE	interacts with	VaccDscaff14-snap-gene-147.28 (interacts with) VaccDscaff24-snap-gene-356.29
0.971942	17.9919	Positive	interacts with	VaccDscaff14-snap-gene-244.46 (interacts with) VaccDscaff30-processed-gene-305.28	FALSE	interacts with	VaccDscaff14-snap-gene-244.46 (interacts with) VaccDscaff30-processed-gene-305.28
0.952659	236.6	Positive	interacts with	VaccDscaff14-snap-gene-147.28 (interacts with) VaccDscaff15-processed-gene-320.11	FALSE	interacts with	VaccDscaff14-snap-gene-147.28 (interacts with) VaccDscaff15-processed-gene-320.11
0.975978	50.5859	Positive	interacts with	VaccDscaff14-snap-gene-244.46 (interacts with) VaccDscaff42-augustus-gene-12.25	FALSE	interacts with	VaccDscaff14-snap-gene-244.46 (interacts with) VaccDscaff42-augustus-gene-12.25
-0.95858	636.464	Negative	interacts with	VaccDscaff14-snap-gene-147.28 (interacts with) VaccDscaff13-augustus-gene-144.37	FALSE	interacts with	VaccDscaff14-snap-gene-147.28 (interacts with) VaccDscaff13-augustus-gene-144.37
0.966876	294.65	Positive	interacts with	VaccDscaff199-augustus-gene-1.37 (interacts with) VaccDscaff48-augustus-gene-100.32	FALSE	interacts with	VaccDscaff199-augustus-gene-1.37 (interacts with) VaccDscaff48-augustus-gene-100.32
0.976815	28.9045	Positive	interacts with	VaccDscaff14-snap-gene-244.46 (interacts with) VaccDscaff32-augustus-gene-315.40	FALSE	interacts with	VaccDscaff14-snap-gene-244.46 (interacts with) VaccDscaff32-augustus-gene-315.40
0.952369	381.117	Positive	interacts with	VaccDscaff47-processed-gene-98.26 (interacts with) VaccDscaff1-augustus-gene-404.27	FALSE	interacts with	VaccDscaff47-processed-gene-98.26 (interacts with) VaccDscaff1-augustus-gene-404.27
0.968059	63.9527	Positive	interacts with	VaccDscaff199-augustus-gene-1.37 (interacts with) VaccDscaff27-augustus-gene-248.37	FALSE	interacts with	VaccDscaff199-augustus-gene-1.37 (interacts with) VaccDscaff27-augustus-gene-248.37
-0.967078	139.273	Negative	interacts with	VaccDscaff4-snap-gene-147.72 (interacts with) VaccDscaff15-processed-gene-138.5	FALSE	interacts with	VaccDscaff4-snap-gene-147.72 (interacts with) VaccDscaff15-processed-gene-138.5
0.950339	165.321	Positive	interacts with	VaccDscaff32-augustus-gene-329.37 (interacts with) VaccDscaff21-augustus-gene-73.22	FALSE	interacts with	VaccDscaff32-augustus-gene-329.37 (interacts with) VaccDscaff21-augustus-gene-73.22
0.968119	111.316	Positive	interacts with	VaccDscaff199-augustus-gene-1.37 (interacts with) VaccDscaff19-processed-gene-363.5	FALSE	interacts with	VaccDscaff199-augustus-gene-1.37 (interacts with) VaccDscaff19-processed-gene-363.5
0.956802	257.789	Positive	interacts with	VaccDscaff32-augustus-gene-329.37 (interacts with) VaccDscaff19-augustus-gene-5.38	FALSE	interacts with	VaccDscaff32-augustus-gene-329.37 (interacts with) VaccDscaff19-augustus-gene-5.38
0.958612	380.883	Positive	interacts with	VaccDscaff47-processed-gene-98.26 (interacts with) VaccDscaff27-snap-gene-117.30	FALSE	interacts with	VaccDscaff47-processed-gene-98.26 (interacts with) VaccDscaff27-snap-gene-117.30
0.968198	301.817	Positive	interacts with	VaccDscaff199-augustus-gene-1.37 (interacts with) VaccDscaff13-augustus-gene-144.37	FALSE	interacts with	VaccDscaff199-augustus-gene-1.37 (interacts with) VaccDscaff13-augustus-gene-144.37
0.96503	83.2421	Positive	interacts with	VaccDscaff32-augustus-gene-329.37 (interacts with) VaccDscaff48-augustus-gene-104.43	FALSE	interacts with	VaccDscaff32-augustus-gene-329.37 (interacts with) VaccDscaff48-augustus-gene-104.43
0.952367	269.718	Positive	interacts with	VaccDscaff38-augustus-gene-289.28 (interacts with) VaccDscaff21-augustus-gene-73.22	FALSE	interacts with	VaccDscaff38-augustus-gene-289.28 (interacts with) VaccDscaff21-augustus-gene-73.22
0.968222	104.77	Positive	interacts with	VaccDscaff199-augustus-gene-1.37 (interacts with) VaccDscaff16-snap-gene-224.37	FALSE	interacts with	VaccDscaff199-augustus-gene-1.37 (interacts with) VaccDscaff16-snap-gene-224.37
-0.958316	43.5289	Negative	interacts with	VaccDscaff38-augustus-gene-289.28 (interacts with) VaccDscaff34-augustus-gene-72.27	FALSE	interacts with	VaccDscaff38-augustus-gene-289.28 (interacts with) VaccDscaff34-augustus-gene-72.27
0.968608	111.306	Positive	interacts with	VaccDscaff199-augustus-gene-1.37 (interacts with) VaccDscaff33-processed-gene-241.6	FALSE	interacts with	VaccDscaff199-augustus-gene-1.37 (interacts with) VaccDscaff33-processed-gene-241.6
-0.968424	41.8582	Negative	interacts with	VaccDscaff4-snap-gene-147.72 (interacts with) VaccDscaff10-augustus-gene-93.17	FALSE	interacts with	VaccDscaff4-snap-gene-147.72 (interacts with) VaccDscaff10-augustus-gene-93.17
-0.954182	56.047	Negative	interacts with	VaccDscaff17-snap-gene-355.52 (interacts with) VaccDscaff28-augustus-gene-340.36	FALSE	interacts with	VaccDscaff17-snap-gene-355.52 (interacts with) VaccDscaff28-augustus-gene-340.36
0.958827	762	Positive	interacts with	VaccDscaff14-augustus-gene-307.35 (interacts with) VaccDscaff883-augustus-gene-0.6	FALSE	interacts with	VaccDscaff14-augustus-gene-307.35 (interacts with) VaccDscaff883-augustus-gene-0.6
0.968735	63.8507	Positive	interacts with	VaccDscaff199-augustus-gene-1.37 (interacts with) VaccDscaff1236-augustus-gene-0.3	FALSE	interacts with	VaccDscaff199-augustus-gene-1.37 (interacts with) VaccDscaff1236-augustus-gene-0.3
-0.954189	94.8755	Negative	interacts with	VaccDscaff17-snap-gene-355.52 (interacts with) VaccDscaff19-augustus-gene-9.16	FALSE	interacts with	VaccDscaff17-snap-gene-355.52 (interacts with) VaccDscaff19-augustus-gene-9.16
0.958945	762	Positive	interacts with	VaccDscaff22-augustus-gene-143.24 (interacts with) VaccDscaff39-snap-gene-182.31	FALSE	interacts with	VaccDscaff22-augustus-gene-143.24 (interacts with) VaccDscaff39-snap-gene-182.31
-0.968789	61.5361	Negative	interacts with	VaccDscaff199-augustus-gene-1.37 (interacts with) VaccDscaff43-augustus-gene-226.23	FALSE	interacts with	VaccDscaff199-augustus-gene-1.37 (interacts with) VaccDscaff43-augustus-gene-226.23
0.950101	309.957	Positive	interacts with	VaccDscaff35-augustus-gene-291.30 (interacts with) VaccDscaff15-processed-gene-138.5	FALSE	interacts with	VaccDscaff35-augustus-gene-291.30 (interacts with) VaccDscaff15-processed-gene-138.5
-0.968833	64.553	Negative	interacts with	VaccDscaff199-augustus-gene-1.37 (interacts with) VaccDscaff28-processed-gene-13.5	FALSE	interacts with	VaccDscaff199-augustus-gene-1.37 (interacts with) VaccDscaff28-processed-gene-13.5
0.969079	83.6725	Positive	interacts with	VaccDscaff199-augustus-gene-1.37 (interacts with) VaccDscaff15-processed-gene-324.5	FALSE	interacts with	VaccDscaff199-augustus-gene-1.37 (interacts with) VaccDscaff15-processed-gene-324.5
0.969145	81.1024	Positive	interacts with	VaccDscaff199-augustus-gene-1.37 (interacts with) VaccDscaff31-snap-gene-316.32	FALSE	interacts with	VaccDscaff199-augustus-gene-1.37 (interacts with) VaccDscaff31-snap-gene-316.32
-0.95036	70.6784	Negative	interacts with	VaccDscaff35-augustus-gene-291.30 (interacts with) VaccDscaff21-augustus-gene-73.22	FALSE	interacts with	VaccDscaff35-augustus-gene-291.30 (interacts with) VaccDscaff21-augustus-gene-73.22
-0.969252	77.4582	Negative	interacts with	VaccDscaff199-augustus-gene-1.37 (interacts with) VaccDscaff43-processed-gene-241.9	FALSE	interacts with	VaccDscaff199-augustus-gene-1.37 (interacts with) VaccDscaff43-processed-gene-241.9
0.978289	29.6654	Positive	interacts with	VaccDscaff4-snap-gene-147.72 (interacts with) VaccDscaff48-augustus-gene-100.32	FALSE	interacts with	VaccDscaff4-snap-gene-147.72 (interacts with) VaccDscaff48-augustus-gene-100.32
-0.969322	67.7904	Negative	interacts with	VaccDscaff199-augustus-gene-1.37 (interacts with) VaccDscaff17-snap-gene-369.27	FALSE	interacts with	VaccDscaff199-augustus-gene-1.37 (interacts with) VaccDscaff17-snap-gene-369.27
0.981854	45.4365	Positive	interacts with	VaccDscaff4-snap-gene-147.72 (interacts with) VaccDscaff19-augustus-gene-9.16	FALSE	interacts with	VaccDscaff4-snap-gene-147.72 (interacts with) VaccDscaff19-augustus-gene-9.16
-0.969364	77.8876	Negative	interacts with	VaccDscaff199-augustus-gene-1.37 (interacts with) VaccDscaff22-augustus-gene-177.38	FALSE	interacts with	VaccDscaff199-augustus-gene-1.37 (interacts with) VaccDscaff22-augustus-gene-177.38
-0.985363	31.2226	Negative	interacts with	VaccDscaff4-snap-gene-147.72 (interacts with) VaccDscaff1-augustus-gene-341.27	FALSE	interacts with	VaccDscaff4-snap-gene-147.72 (interacts with) VaccDscaff1-augustus-gene-341.27
-0.958626	112.27	Negative	interacts with	VaccDscaff17-snap-gene-355.52 (interacts with) VaccDscaff38-processed-gene-283.17	FALSE	interacts with	VaccDscaff17-snap-gene-355.52 (interacts with) VaccDscaff38-processed-gene-283.17
0.953855	98.5933	Positive	interacts with	VaccDscaff35-augustus-gene-291.30 (interacts with) VaccDscaff34-augustus-gene-72.27	FALSE	interacts with	VaccDscaff35-augustus-gene-291.30 (interacts with) VaccDscaff34-augustus-gene-72.27
0.962376	126.169	Positive	interacts with	VaccDscaff17-snap-gene-355.52 (interacts with) VaccDscaff1-augustus-gene-341.27	FALSE	interacts with	VaccDscaff17-snap-gene-355.52 (interacts with) VaccDscaff1-augustus-gene-341.27
-0.955673	341.914	Negative	interacts with	VaccDscaff35-augustus-gene-291.30 (interacts with) VaccDscaff38-processed-gene-283.17	FALSE	interacts with	VaccDscaff35-augustus-gene-291.30 (interacts with) VaccDscaff38-processed-gene-283.17
0.969824	465.534	Positive	interacts with	VaccDscaff199-augustus-gene-1.37 (interacts with) VaccDscaff19-augustus-gene-5.38	FALSE	interacts with	VaccDscaff199-augustus-gene-1.37 (interacts with) VaccDscaff19-augustus-gene-5.38
0.963168	116.466	Positive	interacts with	VaccDscaff17-snap-gene-355.52 (interacts with) VaccDscaff24-augustus-gene-239.14	FALSE	interacts with	VaccDscaff17-snap-gene-355.52 (interacts with) VaccDscaff24-augustus-gene-239.14
-0.969853	77.4493	Negative	interacts with	VaccDscaff199-augustus-gene-1.37 (interacts with) VaccDscaff18-augustus-gene-331.23	FALSE	interacts with	VaccDscaff199-augustus-gene-1.37 (interacts with) VaccDscaff18-augustus-gene-331.23
0.977228	107.222	Positive	interacts with	VaccDscaff17-snap-gene-355.52 (interacts with) VaccDscaff15-processed-gene-138.5	FALSE	interacts with	VaccDscaff17-snap-gene-355.52 (interacts with) VaccDscaff15-processed-gene-138.5
-0.95933	762	Negative	interacts with	VaccDscaff29-processed-gene-83.9 (interacts with) VaccDscaff45-snap-gene-115.21	FALSE	interacts with	VaccDscaff29-processed-gene-83.9 (interacts with) VaccDscaff45-snap-gene-115.21
-0.97005	105.52	Negative	interacts with	VaccDscaff199-augustus-gene-1.37 (interacts with) VaccDscaff16-augustus-gene-211.30	FALSE	interacts with	VaccDscaff199-augustus-gene-1.37 (interacts with) VaccDscaff16-augustus-gene-211.30
-0.951624	459.223	Negative	interacts with	VaccDscaff21-augustus-gene-205.40 (interacts with) VaccDscaff883-augustus-gene-0.6	FALSE	interacts with	VaccDscaff21-augustus-gene-205.40 (interacts with) VaccDscaff883-augustus-gene-0.6
0.95085	42.7114	Positive	interacts with	VaccDscaff22-augustus-gene-16.27 (interacts with) VaccDscaff17-processed-gene-380.10	FALSE	interacts with	VaccDscaff22-augustus-gene-16.27 (interacts with) VaccDscaff17-processed-gene-380.10
0.970485	63.9543	Positive	interacts with	VaccDscaff199-augustus-gene-1.37 (interacts with) VaccDscaff26-augustus-gene-16.30	FALSE	interacts with	VaccDscaff199-augustus-gene-1.37 (interacts with) VaccDscaff26-augustus-gene-16.30
0.952205	1482.15	Positive	interacts with	VaccDscaff22-augustus-gene-16.27 (interacts with) VaccDscaff21-augustus-gene-73.22	FALSE	interacts with	VaccDscaff22-augustus-gene-16.27 (interacts with) VaccDscaff21-augustus-gene-73.22
-0.953868	62.3152	Negative	interacts with	VaccDscaff11-augustus-gene-44.24 (interacts with) VaccDscaff28-augustus-gene-340.36	FALSE	interacts with	VaccDscaff11-augustus-gene-44.24 (interacts with) VaccDscaff28-augustus-gene-340.36
-0.95934	762	Negative	interacts with	VaccDscaff22-augustus-gene-16.27 (interacts with) VaccDscaff36-processed-gene-94.14	FALSE	interacts with	VaccDscaff22-augustus-gene-16.27 (interacts with) VaccDscaff36-processed-gene-94.14
0.961556	157.236	Positive	interacts with	VaccDscaff21-augustus-gene-205.40 (interacts with) VaccDscaff13-augustus-gene-144.37	FALSE	interacts with	VaccDscaff21-augustus-gene-205.40 (interacts with) VaccDscaff13-augustus-gene-144.37
-0.955622	84.4207	Negative	interacts with	VaccDscaff11-augustus-gene-44.24 (interacts with) VaccDscaff1-augustus-gene-404.27	FALSE	interacts with	VaccDscaff11-augustus-gene-44.24 (interacts with) VaccDscaff1-augustus-gene-404.27
-0.951641	812.394	Negative	interacts with	VaccDscaff13-processed-gene-141.2 (interacts with) VaccDscaff28-augustus-gene-340.36	FALSE	interacts with	VaccDscaff13-processed-gene-141.2 (interacts with) VaccDscaff28-augustus-gene-340.36
-0.957606	65.718	Negative	interacts with	VaccDscaff11-augustus-gene-44.24 (interacts with) VaccDscaff19-augustus-gene-9.16	FALSE	interacts with	VaccDscaff11-augustus-gene-44.24 (interacts with) VaccDscaff19-augustus-gene-9.16
-0.959582	762	Negative	interacts with	VaccDscaff26-processed-gene-95.8 (interacts with) VaccDscaff15-processed-gene-320.11	FALSE	interacts with	VaccDscaff26-processed-gene-95.8 (interacts with) VaccDscaff15-processed-gene-320.11
0.971288	79.0917	Positive	interacts with	VaccDscaff199-augustus-gene-1.37 (interacts with) VaccDscaff46-augustus-gene-58.22	FALSE	interacts with	VaccDscaff199-augustus-gene-1.37 (interacts with) VaccDscaff46-augustus-gene-58.22
0.956106	357.49	Positive	interacts with	VaccDscaff17-processed-gene-227.1 (interacts with) VaccDscaff42-processed-gene-73.2	FALSE	interacts with	VaccDscaff17-processed-gene-227.1 (interacts with) VaccDscaff42-processed-gene-73.2
-0.966713	448.621	Negative	interacts with	VaccDscaff21-augustus-gene-205.40 (interacts with) VaccDscaff34-augustus-gene-72.27	FALSE	interacts with	VaccDscaff21-augustus-gene-205.40 (interacts with) VaccDscaff34-augustus-gene-72.27
0.96053	52.8484	Positive	interacts with	VaccDscaff11-augustus-gene-44.24 (interacts with) VaccDscaff883-augustus-gene-0.6	FALSE	interacts with	VaccDscaff11-augustus-gene-44.24 (interacts with) VaccDscaff883-augustus-gene-0.6
-0.972864	76.7895	Negative	interacts with	VaccDscaff199-augustus-gene-1.37 (interacts with) VaccDscaff37-augustus-gene-104.17	FALSE	interacts with	VaccDscaff199-augustus-gene-1.37 (interacts with) VaccDscaff37-augustus-gene-104.17
-0.967892	161.893	Negative	interacts with	VaccDscaff21-augustus-gene-205.40 (interacts with) VaccDscaff15-processed-gene-138.5	FALSE	interacts with	VaccDscaff21-augustus-gene-205.40 (interacts with) VaccDscaff15-processed-gene-138.5
-0.961024	22.9779	Negative	interacts with	VaccDscaff11-augustus-gene-44.24 (interacts with) VaccDscaff45-snap-gene-115.21	FALSE	interacts with	VaccDscaff11-augustus-gene-44.24 (interacts with) VaccDscaff45-snap-gene-115.21
-0.959705	404.51	Negative	interacts with	VaccDscaff17-processed-gene-227.1 (interacts with) VaccDscaff39-augustus-gene-4.25	FALSE	interacts with	VaccDscaff17-processed-gene-227.1 (interacts with) VaccDscaff39-augustus-gene-4.25
0.973	100.632	Positive	interacts with	VaccDscaff199-augustus-gene-1.37 (interacts with) VaccDscaff15-snap-gene-54.21	FALSE	interacts with	VaccDscaff199-augustus-gene-1.37 (interacts with) VaccDscaff15-snap-gene-54.21
0.968064	95.9736	Positive	interacts with	VaccDscaff21-augustus-gene-205.40 (interacts with) VaccDscaff48-augustus-gene-104.43	FALSE	interacts with	VaccDscaff21-augustus-gene-205.40 (interacts with) VaccDscaff48-augustus-gene-104.43
0.973447	62.2498	Positive	interacts with	VaccDscaff199-augustus-gene-1.37 (interacts with) VaccDscaff56-augustus-gene-11.65	FALSE	interacts with	VaccDscaff199-augustus-gene-1.37 (interacts with) VaccDscaff56-augustus-gene-11.65
-0.962197	100.415	Negative	interacts with	VaccDscaff11-augustus-gene-44.24 (interacts with) VaccDscaff38-processed-gene-283.17	FALSE	interacts with	VaccDscaff11-augustus-gene-44.24 (interacts with) VaccDscaff38-processed-gene-283.17
-0.973501	53.7566	Negative	interacts with	VaccDscaff199-augustus-gene-1.37 (interacts with) VaccDscaff30-augustus-gene-327.30	FALSE	interacts with	VaccDscaff199-augustus-gene-1.37 (interacts with) VaccDscaff30-augustus-gene-327.30
0.97081	155.816	Positive	interacts with	VaccDscaff21-augustus-gene-205.40 (interacts with) VaccDscaff38-processed-gene-283.17	FALSE	interacts with	VaccDscaff21-augustus-gene-205.40 (interacts with) VaccDscaff38-processed-gene-283.17
0.963094	34.6736	Positive	interacts with	VaccDscaff11-augustus-gene-44.24 (interacts with) VaccDscaff5-augustus-gene-320.25	FALSE	interacts with	VaccDscaff11-augustus-gene-44.24 (interacts with) VaccDscaff5-augustus-gene-320.25
0.956233	42.4221	Positive	interacts with	VaccDscaff33-processed-gene-241.5 (interacts with) VaccDscaff3-processed-gene-113.10	FALSE	interacts with	VaccDscaff33-processed-gene-241.5 (interacts with) VaccDscaff3-processed-gene-113.10
0.97378	67.1193	Positive	interacts with	VaccDscaff199-augustus-gene-1.37 (interacts with) VaccDscaff26-processed-gene-95.7	FALSE	interacts with	VaccDscaff199-augustus-gene-1.37 (interacts with) VaccDscaff26-processed-gene-95.7
-0.973842	70.6408	Negative	interacts with	VaccDscaff199-augustus-gene-1.37 (interacts with) VaccDscaff23-processed-gene-301.5	FALSE	interacts with	VaccDscaff199-augustus-gene-1.37 (interacts with) VaccDscaff23-processed-gene-301.5
0.960018	762	Positive	interacts with	VaccDscaff46-augustus-gene-159.22 (interacts with) VaccDscaff34-augustus-gene-72.27	FALSE	interacts with	VaccDscaff46-augustus-gene-159.22 (interacts with) VaccDscaff34-augustus-gene-72.27
-0.974083	91.927	Negative	interacts with	VaccDscaff199-augustus-gene-1.37 (interacts with) VaccDscaff31-snap-gene-213.31	FALSE	interacts with	VaccDscaff199-augustus-gene-1.37 (interacts with) VaccDscaff31-snap-gene-213.31
-0.977684	118.332	Negative	interacts with	VaccDscaff21-augustus-gene-205.40 (interacts with) VaccDscaff24-augustus-gene-239.14	FALSE	interacts with	VaccDscaff21-augustus-gene-205.40 (interacts with) VaccDscaff24-augustus-gene-239.14
-0.974101	60.2623	Negative	interacts with	VaccDscaff199-augustus-gene-1.37 (interacts with) VaccDscaff48-augustus-gene-72.34	FALSE	interacts with	VaccDscaff199-augustus-gene-1.37 (interacts with) VaccDscaff48-augustus-gene-72.34
0.980246	100.645	Positive	interacts with	VaccDscaff21-augustus-gene-205.40 (interacts with) VaccDscaff21-augustus-gene-73.22	FALSE	interacts with	VaccDscaff21-augustus-gene-205.40 (interacts with) VaccDscaff21-augustus-gene-73.22
0.965522	103.53	Positive	interacts with	VaccDscaff11-augustus-gene-44.24 (interacts with) VaccDscaff24-augustus-gene-239.14	FALSE	interacts with	VaccDscaff11-augustus-gene-44.24 (interacts with) VaccDscaff24-augustus-gene-239.14
-0.974584	80.0879	Negative	interacts with	VaccDscaff199-augustus-gene-1.37 (interacts with) VaccDscaff27-augustus-gene-242.25	FALSE	interacts with	VaccDscaff199-augustus-gene-1.37 (interacts with) VaccDscaff27-augustus-gene-242.25
0.985446	42.9542	Positive	interacts with	VaccDscaff21-augustus-gene-205.40 (interacts with) VaccDscaff19-augustus-gene-5.38	FALSE	interacts with	VaccDscaff21-augustus-gene-205.40 (interacts with) VaccDscaff19-augustus-gene-5.38
0.96872	40.5092	Positive	interacts with	VaccDscaff11-augustus-gene-44.24 (interacts with) VaccDscaff1-augustus-gene-341.27	FALSE	interacts with	VaccDscaff11-augustus-gene-44.24 (interacts with) VaccDscaff1-augustus-gene-341.27
-0.954245	335.366	Negative	interacts with	VaccDscaff36-augustus-gene-40.31 (interacts with) VaccDscaff20-augustus-gene-10.33	FALSE	interacts with	VaccDscaff36-augustus-gene-40.31 (interacts with) VaccDscaff20-augustus-gene-10.33
-0.974898	66.9154	Negative	interacts with	VaccDscaff199-augustus-gene-1.37 (interacts with) VaccDscaff36-snap-gene-35.45	FALSE	interacts with	VaccDscaff199-augustus-gene-1.37 (interacts with) VaccDscaff36-snap-gene-35.45
-0.960087	310.432	Negative	interacts with	VaccDscaff36-augustus-gene-40.31 (interacts with) VaccDscaff3-augustus-gene-6.45	FALSE	interacts with	VaccDscaff36-augustus-gene-40.31 (interacts with) VaccDscaff3-augustus-gene-6.45
0.975058	303.964	Positive	interacts with	VaccDscaff199-augustus-gene-1.37 (interacts with) VaccDscaff19-augustus-gene-9.16	FALSE	interacts with	VaccDscaff199-augustus-gene-1.37 (interacts with) VaccDscaff19-augustus-gene-9.16
-0.951256	66.2014	Negative	interacts with	VaccDscaff14-augustus-gene-390.37 (interacts with) VaccDscaff15-augustus-gene-249.30	FALSE	interacts with	VaccDscaff14-augustus-gene-390.37 (interacts with) VaccDscaff15-augustus-gene-249.30
-0.954814	352.992	Negative	interacts with	VaccDscaff8-augustus-gene-121.34 (interacts with) VaccDscaff24-augustus-gene-239.14	FALSE	interacts with	VaccDscaff8-augustus-gene-121.34 (interacts with) VaccDscaff24-augustus-gene-239.14
0.975123	139.16	Positive	interacts with	VaccDscaff199-augustus-gene-1.37 (interacts with) VaccDscaff21-augustus-gene-205.40	FALSE	interacts with	VaccDscaff199-augustus-gene-1.37 (interacts with) VaccDscaff21-augustus-gene-205.40
0.9724	104.871	Positive	interacts with	VaccDscaff11-augustus-gene-44.24 (interacts with) VaccDscaff15-processed-gene-138.5	FALSE	interacts with	VaccDscaff11-augustus-gene-44.24 (interacts with) VaccDscaff15-processed-gene-138.5
0.957036	94.4319	Positive	interacts with	VaccDscaff8-augustus-gene-121.34 (interacts with) VaccDscaff13-augustus-gene-144.37	FALSE	interacts with	VaccDscaff8-augustus-gene-121.34 (interacts with) VaccDscaff13-augustus-gene-144.37
-0.960107	314.577	Negative	interacts with	VaccDscaff8-augustus-gene-121.34 (interacts with) VaccDscaff883-augustus-gene-0.6	FALSE	interacts with	VaccDscaff8-augustus-gene-121.34 (interacts with) VaccDscaff883-augustus-gene-0.6
-0.975509	263.379	Negative	interacts with	VaccDscaff199-augustus-gene-1.37 (interacts with) VaccDscaff883-augustus-gene-0.6	FALSE	interacts with	VaccDscaff199-augustus-gene-1.37 (interacts with) VaccDscaff883-augustus-gene-0.6
-0.950726	274.016	Negative	interacts with	VaccDscaff33-augustus-gene-311.22 (interacts with) VaccDscaff1-augustus-gene-404.27	FALSE	interacts with	VaccDscaff33-augustus-gene-311.22 (interacts with) VaccDscaff1-augustus-gene-404.27
0.975509	80.5925	Positive	interacts with	VaccDscaff199-augustus-gene-1.37 (interacts with) VaccDscaff33-augustus-gene-299.40	FALSE	interacts with	VaccDscaff199-augustus-gene-1.37 (interacts with) VaccDscaff33-augustus-gene-299.40
-0.953002	19.5743	Negative	interacts with	VaccDscaff14-augustus-gene-390.37 (interacts with) VaccDscaff17-snap-gene-157.22	FALSE	interacts with	VaccDscaff14-augustus-gene-390.37 (interacts with) VaccDscaff17-snap-gene-157.22
0.953642	163.464	Positive	interacts with	VaccDscaff33-augustus-gene-311.22 (interacts with) VaccDscaff10-augustus-gene-93.17	FALSE	interacts with	VaccDscaff33-augustus-gene-311.22 (interacts with) VaccDscaff10-augustus-gene-93.17
-0.953487	42.0421	Negative	interacts with	VaccDscaff14-augustus-gene-390.37 (interacts with) VaccDscaff51-augustus-gene-16.34	FALSE	interacts with	VaccDscaff14-augustus-gene-390.37 (interacts with) VaccDscaff51-augustus-gene-16.34
-0.955543	45.4887	Negative	interacts with	VaccDscaff33-augustus-gene-311.22 (interacts with) VaccDscaff30-processed-gene-305.28	FALSE	interacts with	VaccDscaff33-augustus-gene-311.22 (interacts with) VaccDscaff30-processed-gene-305.28
-0.976526	94.9793	Negative	interacts with	VaccDscaff199-augustus-gene-1.37 (interacts with) VaccDscaff23-augustus-gene-197.19	FALSE	interacts with	VaccDscaff199-augustus-gene-1.37 (interacts with) VaccDscaff23-augustus-gene-197.19
-0.953122	93.4404	Negative	interacts with	VaccDscaff18-snap-gene-355.32 (interacts with) VaccDscaff2-augustus-gene-417.26	FALSE	interacts with	VaccDscaff18-snap-gene-355.32 (interacts with) VaccDscaff2-augustus-gene-417.26
-0.960138	279.031	Negative	interacts with	VaccDscaff33-augustus-gene-311.22 (interacts with) VaccDscaff42-augustus-gene-12.25	FALSE	interacts with	VaccDscaff33-augustus-gene-311.22 (interacts with) VaccDscaff42-augustus-gene-12.25
-0.976693	56.7307	Negative	interacts with	VaccDscaff199-augustus-gene-1.37 (interacts with) VaccDscaff31-augustus-gene-339.25	FALSE	interacts with	VaccDscaff199-augustus-gene-1.37 (interacts with) VaccDscaff31-augustus-gene-339.25
-0.955145	79.1723	Negative	interacts with	VaccDscaff18-snap-gene-355.32 (interacts with) VaccDscaff19-augustus-gene-9.16	FALSE	interacts with	VaccDscaff18-snap-gene-355.32 (interacts with) VaccDscaff19-augustus-gene-9.16
-0.950891	394.634	Negative	interacts with	VaccDscaff46-augustus-gene-202.30 (interacts with) VaccDscaff42-augustus-gene-12.25	FALSE	interacts with	VaccDscaff46-augustus-gene-202.30 (interacts with) VaccDscaff42-augustus-gene-12.25
-0.957017	367.366	Negative	interacts with	VaccDscaff46-augustus-gene-202.30 (interacts with) VaccDscaff1-augustus-gene-404.27	FALSE	interacts with	VaccDscaff46-augustus-gene-202.30 (interacts with) VaccDscaff1-augustus-gene-404.27
0.958011	115.072	Positive	interacts with	VaccDscaff18-snap-gene-355.32 (interacts with) VaccDscaff15-processed-gene-138.5	FALSE	interacts with	VaccDscaff18-snap-gene-355.32 (interacts with) VaccDscaff15-processed-gene-138.5
-0.978199	42.1498	Negative	interacts with	VaccDscaff199-augustus-gene-1.37 (interacts with) VaccDscaff44-snap-gene-106.30	FALSE	interacts with	VaccDscaff199-augustus-gene-1.37 (interacts with) VaccDscaff44-snap-gene-106.30
-0.955732	56.7041	Negative	interacts with	VaccDscaff14-augustus-gene-390.37 (interacts with) VaccDscaff28-augustus-gene-340.36	FALSE	interacts with	VaccDscaff14-augustus-gene-390.37 (interacts with) VaccDscaff28-augustus-gene-340.36
0.960562	762	Positive	interacts with	VaccDscaff11-processed-gene-236.2 (interacts with) VaccDscaff3-processed-gene-113.10	FALSE	interacts with	VaccDscaff11-processed-gene-236.2 (interacts with) VaccDscaff3-processed-gene-113.10
0.978301	219.349	Positive	interacts with	VaccDscaff199-augustus-gene-1.37 (interacts with) VaccDscaff28-augustus-gene-340.36	FALSE	interacts with	VaccDscaff199-augustus-gene-1.37 (interacts with) VaccDscaff28-augustus-gene-340.36
-0.956715	54.049	Negative	interacts with	VaccDscaff14-augustus-gene-390.37 (interacts with) VaccDscaff19-augustus-gene-9.16	FALSE	interacts with	VaccDscaff14-augustus-gene-390.37 (interacts with) VaccDscaff19-augustus-gene-9.16
-0.978843	72.1121	Negative	interacts with	VaccDscaff199-augustus-gene-1.37 (interacts with) VaccDscaff5-snap-gene-258.18	FALSE	interacts with	VaccDscaff199-augustus-gene-1.37 (interacts with) VaccDscaff5-snap-gene-258.18
0.960672	52.5891	Positive	interacts with	VaccDscaff18-snap-gene-355.32 (interacts with) VaccDscaff1-augustus-gene-341.27	FALSE	interacts with	VaccDscaff18-snap-gene-355.32 (interacts with) VaccDscaff1-augustus-gene-341.27
-0.978906	66.4387	Negative	interacts with	VaccDscaff199-augustus-gene-1.37 (interacts with) VaccDscaff31-augustus-gene-149.22	FALSE	interacts with	VaccDscaff199-augustus-gene-1.37 (interacts with) VaccDscaff31-augustus-gene-149.22
-0.958307	38.4039	Negative	interacts with	VaccDscaff14-augustus-gene-390.37 (interacts with) VaccDscaff30-processed-gene-305.28	FALSE	interacts with	VaccDscaff14-augustus-gene-390.37 (interacts with) VaccDscaff30-processed-gene-305.28
0.978954	83.4105	Positive	interacts with	VaccDscaff199-augustus-gene-1.37 (interacts with) VaccDscaff22-processed-gene-85.11	FALSE	interacts with	VaccDscaff199-augustus-gene-1.37 (interacts with) VaccDscaff22-processed-gene-85.11
0.961121	103.788	Positive	interacts with	VaccDscaff18-snap-gene-355.32 (interacts with) VaccDscaff24-augustus-gene-239.14	FALSE	interacts with	VaccDscaff18-snap-gene-355.32 (interacts with) VaccDscaff24-augustus-gene-239.14
0.979123	65.1565	Positive	interacts with	VaccDscaff199-augustus-gene-1.37 (interacts with) VaccDscaff17-augustus-gene-271.42	FALSE	interacts with	VaccDscaff199-augustus-gene-1.37 (interacts with) VaccDscaff17-augustus-gene-271.42
-0.958583	51.535	Negative	interacts with	VaccDscaff14-augustus-gene-390.37 (interacts with) VaccDscaff3-augustus-gene-6.45	FALSE	interacts with	VaccDscaff14-augustus-gene-390.37 (interacts with) VaccDscaff3-augustus-gene-6.45
0.958983	41.3317	Positive	interacts with	VaccDscaff14-augustus-gene-390.37 (interacts with) VaccDscaff1-augustus-gene-341.27	FALSE	interacts with	VaccDscaff14-augustus-gene-390.37 (interacts with) VaccDscaff1-augustus-gene-341.27
0.963435	38.2634	Positive	interacts with	VaccDscaff18-snap-gene-355.32 (interacts with) VaccDscaff5-augustus-gene-320.25	FALSE	interacts with	VaccDscaff18-snap-gene-355.32 (interacts with) VaccDscaff5-augustus-gene-320.25
0.979574	92.5552	Positive	interacts with	VaccDscaff199-augustus-gene-1.37 (interacts with) VaccDscaff43-augustus-gene-262.23	FALSE	interacts with	VaccDscaff199-augustus-gene-1.37 (interacts with) VaccDscaff43-augustus-gene-262.23
0.965068	60.7913	Positive	interacts with	VaccDscaff18-snap-gene-355.32 (interacts with) VaccDscaff883-augustus-gene-0.6	FALSE	interacts with	VaccDscaff18-snap-gene-355.32 (interacts with) VaccDscaff883-augustus-gene-0.6
0.960615	762	Positive	interacts with	VaccDscaff38-snap-gene-224.35 (interacts with) VaccDscaff1-augustus-gene-404.27	FALSE	interacts with	VaccDscaff38-snap-gene-224.35 (interacts with) VaccDscaff1-augustus-gene-404.27
-0.979929	77.7873	Negative	interacts with	VaccDscaff199-augustus-gene-1.37 (interacts with) VaccDscaff2-augustus-gene-266.30	FALSE	interacts with	VaccDscaff199-augustus-gene-1.37 (interacts with) VaccDscaff2-augustus-gene-266.30
-0.959738	31.6643	Negative	interacts with	VaccDscaff14-augustus-gene-390.37 (interacts with) VaccDscaff15-snap-gene-54.21	FALSE	interacts with	VaccDscaff14-augustus-gene-390.37 (interacts with) VaccDscaff15-snap-gene-54.21
0.955919	192.761	Positive	interacts with	VaccDscaff22-augustus-gene-261.25 (interacts with) VaccDscaff32-augustus-gene-235.20	FALSE	interacts with	VaccDscaff22-augustus-gene-261.25 (interacts with) VaccDscaff32-augustus-gene-235.20
0.980206	178.517	Positive	interacts with	VaccDscaff199-augustus-gene-1.37 (interacts with) VaccDscaff36-augustus-gene-269.26	FALSE	interacts with	VaccDscaff199-augustus-gene-1.37 (interacts with) VaccDscaff36-augustus-gene-269.26
0.960706	575.971	Positive	interacts with	VaccDscaff22-augustus-gene-261.25 (interacts with) VaccDscaff51-augustus-gene-16.34	FALSE	interacts with	VaccDscaff22-augustus-gene-261.25 (interacts with) VaccDscaff51-augustus-gene-16.34
-0.980401	81.5216	Negative	interacts with	VaccDscaff199-augustus-gene-1.37 (interacts with) VaccDscaff37-processed-gene-31.2	FALSE	interacts with	VaccDscaff199-augustus-gene-1.37 (interacts with) VaccDscaff37-processed-gene-31.2
-0.950537	121.191	Negative	interacts with	VaccDscaff12-processed-gene-64.1 (interacts with) VaccDscaff19-augustus-gene-5.38	FALSE	interacts with	VaccDscaff12-processed-gene-64.1 (interacts with) VaccDscaff19-augustus-gene-5.38
0.961708	15.4712	Positive	interacts with	VaccDscaff14-augustus-gene-390.37 (interacts with) VaccDscaff22-augustus-gene-46.36	FALSE	interacts with	VaccDscaff14-augustus-gene-390.37 (interacts with) VaccDscaff22-augustus-gene-46.36
-0.966985	101.954	Negative	interacts with	VaccDscaff18-snap-gene-355.32 (interacts with) VaccDscaff38-processed-gene-283.17	FALSE	interacts with	VaccDscaff18-snap-gene-355.32 (interacts with) VaccDscaff38-processed-gene-283.17
-0.951034	386.999	Negative	interacts with	VaccDscaff12-processed-gene-64.1 (interacts with) VaccDscaff13-augustus-gene-144.37	FALSE	interacts with	VaccDscaff12-processed-gene-64.1 (interacts with) VaccDscaff13-augustus-gene-144.37
-0.962019	28.9354	Negative	interacts with	VaccDscaff14-augustus-gene-390.37 (interacts with) VaccDscaff32-augustus-gene-315.40	FALSE	interacts with	VaccDscaff14-augustus-gene-390.37 (interacts with) VaccDscaff32-augustus-gene-315.40
-0.981776	72.6597	Negative	interacts with	VaccDscaff199-augustus-gene-1.37 (interacts with) VaccDscaff7-augustus-gene-185.19	FALSE	interacts with	VaccDscaff199-augustus-gene-1.37 (interacts with) VaccDscaff7-augustus-gene-185.19
-0.975999	37.8762	Negative	interacts with	VaccDscaff18-snap-gene-355.32 (interacts with) VaccDscaff3-augustus-gene-6.45	FALSE	interacts with	VaccDscaff18-snap-gene-355.32 (interacts with) VaccDscaff3-augustus-gene-6.45
-0.983622	62.3565	Negative	interacts with	VaccDscaff199-augustus-gene-1.37 (interacts with) VaccDscaff17-augustus-gene-265.26	FALSE	interacts with	VaccDscaff199-augustus-gene-1.37 (interacts with) VaccDscaff17-augustus-gene-265.26
0.963219	98.5329	Positive	interacts with	VaccDscaff14-augustus-gene-390.37 (interacts with) VaccDscaff15-processed-gene-138.5	FALSE	interacts with	VaccDscaff14-augustus-gene-390.37 (interacts with) VaccDscaff15-processed-gene-138.5
0.983692	78.1081	Positive	interacts with	VaccDscaff199-augustus-gene-1.37 (interacts with) VaccDscaff22-snap-gene-176.30	FALSE	interacts with	VaccDscaff199-augustus-gene-1.37 (interacts with) VaccDscaff22-snap-gene-176.30
-0.983846	185.995	Negative	interacts with	VaccDscaff199-augustus-gene-1.37 (interacts with) VaccDscaff15-processed-gene-138.5	FALSE	interacts with	VaccDscaff199-augustus-gene-1.37 (interacts with) VaccDscaff15-processed-gene-138.5
-0.963987	51.3518	Negative	interacts with	VaccDscaff14-augustus-gene-390.37 (interacts with) VaccDscaff4-augustus-gene-50.29	FALSE	interacts with	VaccDscaff14-augustus-gene-390.37 (interacts with) VaccDscaff4-augustus-gene-50.29
0.984042	44.5989	Positive	interacts with	VaccDscaff199-augustus-gene-1.37 (interacts with) VaccDscaff12-processed-gene-163.20	FALSE	interacts with	VaccDscaff199-augustus-gene-1.37 (interacts with) VaccDscaff12-processed-gene-163.20
-0.964659	29.3527	Negative	interacts with	VaccDscaff14-augustus-gene-390.37 (interacts with) VaccDscaff42-augustus-gene-12.25	FALSE	interacts with	VaccDscaff14-augustus-gene-390.37 (interacts with) VaccDscaff42-augustus-gene-12.25
-0.957793	109.534	Negative	interacts with	VaccDscaff12-processed-gene-64.1 (interacts with) VaccDscaff21-augustus-gene-73.22	FALSE	interacts with	VaccDscaff12-processed-gene-64.1 (interacts with) VaccDscaff21-augustus-gene-73.22
0.984954	93.4246	Positive	interacts with	VaccDscaff199-augustus-gene-1.37 (interacts with) VaccDscaff38-processed-gene-283.17	FALSE	interacts with	VaccDscaff199-augustus-gene-1.37 (interacts with) VaccDscaff38-processed-gene-283.17
-0.985039	41.5737	Negative	interacts with	VaccDscaff199-augustus-gene-1.37 (interacts with) VaccDscaff20-snap-gene-252.43	FALSE	interacts with	VaccDscaff199-augustus-gene-1.37 (interacts with) VaccDscaff20-snap-gene-252.43
-0.966506	91.3151	Negative	interacts with	VaccDscaff14-augustus-gene-390.37 (interacts with) VaccDscaff1-augustus-gene-404.27	FALSE	interacts with	VaccDscaff14-augustus-gene-390.37 (interacts with) VaccDscaff1-augustus-gene-404.27
0.960747	83.7658	Positive	interacts with	VaccDscaff12-processed-gene-64.1 (interacts with) VaccDscaff34-augustus-gene-72.27	FALSE	interacts with	VaccDscaff12-processed-gene-64.1 (interacts with) VaccDscaff34-augustus-gene-72.27
-0.985214	96.7812	Negative	interacts with	VaccDscaff199-augustus-gene-1.37 (interacts with) VaccDscaff24-augustus-gene-239.14	FALSE	interacts with	VaccDscaff199-augustus-gene-1.37 (interacts with) VaccDscaff24-augustus-gene-239.14
-0.96811	17.8488	Negative	interacts with	VaccDscaff14-augustus-gene-390.37 (interacts with) VaccDscaff1236-augustus-gene-0.3	FALSE	interacts with	VaccDscaff14-augustus-gene-390.37 (interacts with) VaccDscaff1236-augustus-gene-0.3
-0.98527	51.9924	Negative	interacts with	VaccDscaff199-augustus-gene-1.37 (interacts with) VaccDscaff8-augustus-gene-166.10	FALSE	interacts with	VaccDscaff199-augustus-gene-1.37 (interacts with) VaccDscaff8-augustus-gene-166.10
0.950343	226.263	Positive	interacts with	VaccDscaff7-processed-gene-41.0 (interacts with) VaccDscaff28-augustus-gene-340.36	FALSE	interacts with	VaccDscaff7-processed-gene-41.0 (interacts with) VaccDscaff28-augustus-gene-340.36
-0.987524	45.2893	Negative	interacts with	VaccDscaff199-augustus-gene-1.37 (interacts with) VaccDscaff7-augustus-gene-205.12	FALSE	interacts with	VaccDscaff199-augustus-gene-1.37 (interacts with) VaccDscaff7-augustus-gene-205.12
-0.969783	61.2701	Negative	interacts with	VaccDscaff14-augustus-gene-390.37 (interacts with) VaccDscaff199-augustus-gene-1.37	FALSE	interacts with	VaccDscaff14-augustus-gene-390.37 (interacts with) VaccDscaff199-augustus-gene-1.37
0.992626	39.1568	Positive	interacts with	VaccDscaff199-augustus-gene-1.37 (interacts with) VaccDscaff34-augustus-gene-105.33	FALSE	interacts with	VaccDscaff199-augustus-gene-1.37 (interacts with) VaccDscaff34-augustus-gene-105.33
-0.970181	29.6001	Negative	interacts with	VaccDscaff14-augustus-gene-390.37 (interacts with) VaccDscaff5-augustus-gene-381.33	FALSE	interacts with	VaccDscaff14-augustus-gene-390.37 (interacts with) VaccDscaff5-augustus-gene-381.33
0.956234	295.742	Positive	interacts with	VaccDscaff7-processed-gene-41.0 (interacts with) VaccDscaff19-augustus-gene-9.16	FALSE	interacts with	VaccDscaff7-processed-gene-41.0 (interacts with) VaccDscaff19-augustus-gene-9.16
-0.970751	38.075	Negative	interacts with	VaccDscaff14-augustus-gene-390.37 (interacts with) VaccDscaff36-augustus-gene-269.26	FALSE	interacts with	VaccDscaff14-augustus-gene-390.37 (interacts with) VaccDscaff36-augustus-gene-269.26
-0.970946	48.1167	Negative	interacts with	VaccDscaff14-augustus-gene-390.37 (interacts with) VaccDscaff13-augustus-gene-144.37	FALSE	interacts with	VaccDscaff14-augustus-gene-390.37 (interacts with) VaccDscaff13-augustus-gene-144.37
0.960862	181.058	Positive	interacts with	VaccDscaff7-processed-gene-41.0 (interacts with) VaccDscaff48-augustus-gene-100.32	FALSE	interacts with	VaccDscaff7-processed-gene-41.0 (interacts with) VaccDscaff48-augustus-gene-100.32
0.972072	21.3571	Positive	interacts with	VaccDscaff14-augustus-gene-390.37 (interacts with) VaccDscaff5-augustus-gene-320.25	FALSE	interacts with	VaccDscaff14-augustus-gene-390.37 (interacts with) VaccDscaff5-augustus-gene-320.25
0.951539	511.934	Positive	interacts with	VaccDscaff19-processed-gene-28.11 (interacts with) VaccDscaff1-augustus-gene-404.27	FALSE	interacts with	VaccDscaff19-processed-gene-28.11 (interacts with) VaccDscaff1-augustus-gene-404.27
0.973031	25.6226	Positive	interacts with	VaccDscaff14-augustus-gene-390.37 (interacts with) VaccDscaff18-processed-gene-145.12	FALSE	interacts with	VaccDscaff14-augustus-gene-390.37 (interacts with) VaccDscaff18-processed-gene-145.12
0.952042	762	Positive	interacts with	VaccDscaff14-processed-gene-228.2 (interacts with) VaccDscaff38-processed-gene-283.17	FALSE	interacts with	VaccDscaff14-processed-gene-228.2 (interacts with) VaccDscaff38-processed-gene-283.17
-0.973953	31.7517	Negative	interacts with	VaccDscaff14-augustus-gene-390.37 (interacts with) VaccDscaff27-snap-gene-117.30	FALSE	interacts with	VaccDscaff14-augustus-gene-390.37 (interacts with) VaccDscaff27-snap-gene-117.30
-0.976615	73.3959	Negative	interacts with	VaccDscaff14-augustus-gene-390.37 (interacts with) VaccDscaff38-processed-gene-283.17	FALSE	interacts with	VaccDscaff14-augustus-gene-390.37 (interacts with) VaccDscaff38-processed-gene-283.17
0.978815	73.0491	Positive	interacts with	VaccDscaff14-augustus-gene-390.37 (interacts with) VaccDscaff24-augustus-gene-239.14	FALSE	interacts with	VaccDscaff14-augustus-gene-390.37 (interacts with) VaccDscaff24-augustus-gene-239.14
0.955827	280.448	Positive	interacts with	VaccDscaff22-augustus-gene-3.22 (interacts with) VaccDscaff19-augustus-gene-9.16	FALSE	interacts with	VaccDscaff22-augustus-gene-3.22 (interacts with) VaccDscaff19-augustus-gene-9.16
0.98581	30.8779	Positive	interacts with	VaccDscaff14-augustus-gene-390.37 (interacts with) VaccDscaff883-augustus-gene-0.6	FALSE	interacts with	VaccDscaff14-augustus-gene-390.37 (interacts with) VaccDscaff883-augustus-gene-0.6
0.957221	163.967	Positive	interacts with	VaccDscaff22-augustus-gene-3.22 (interacts with) VaccDscaff48-augustus-gene-100.32	FALSE	interacts with	VaccDscaff22-augustus-gene-3.22 (interacts with) VaccDscaff48-augustus-gene-100.32
-0.957544	271.038	Negative	interacts with	VaccDscaff22-augustus-gene-3.22 (interacts with) VaccDscaff1-augustus-gene-341.27	FALSE	interacts with	VaccDscaff22-augustus-gene-3.22 (interacts with) VaccDscaff1-augustus-gene-341.27
-0.962485	762	Negative	interacts with	VaccDscaff25-augustus-gene-285.25 (interacts with) VaccDscaff1-augustus-gene-404.27	FALSE	interacts with	VaccDscaff25-augustus-gene-285.25 (interacts with) VaccDscaff1-augustus-gene-404.27
0.952425	237.542	Positive	interacts with	VaccDscaff12-snap-gene-363.26 (interacts with) VaccDscaff24-augustus-gene-239.14	FALSE	interacts with	VaccDscaff12-snap-gene-363.26 (interacts with) VaccDscaff24-augustus-gene-239.14
0.958682	250.427	Positive	interacts with	VaccDscaff12-snap-gene-363.26 (interacts with) VaccDscaff15-processed-gene-138.5	FALSE	interacts with	VaccDscaff12-snap-gene-363.26 (interacts with) VaccDscaff15-processed-gene-138.5
0.951141	26.412	Positive	interacts with	VaccDscaff22-snap-gene-176.30 (interacts with) VaccDscaff17-snap-gene-157.22	FALSE	interacts with	VaccDscaff22-snap-gene-176.30 (interacts with) VaccDscaff17-snap-gene-157.22
0.951743	154.594	Positive	interacts with	VaccDscaff22-snap-gene-176.30 (interacts with) VaccDscaff2-augustus-gene-417.26	FALSE	interacts with	VaccDscaff22-snap-gene-176.30 (interacts with) VaccDscaff2-augustus-gene-417.26
-0.954457	36.6605	Negative	interacts with	VaccDscaff25-augustus-gene-224.19 (interacts with) VaccDscaff51-augustus-gene-16.34	FALSE	interacts with	VaccDscaff25-augustus-gene-224.19 (interacts with) VaccDscaff51-augustus-gene-16.34
0.955755	62.0763	Positive	interacts with	VaccDscaff22-snap-gene-176.30 (interacts with) VaccDscaff51-augustus-gene-16.34	FALSE	interacts with	VaccDscaff22-snap-gene-176.30 (interacts with) VaccDscaff51-augustus-gene-16.34
-0.95498	195.267	Negative	interacts with	VaccDscaff25-augustus-gene-224.19 (interacts with) VaccDscaff199-augustus-gene-1.37	FALSE	interacts with	VaccDscaff25-augustus-gene-224.19 (interacts with) VaccDscaff199-augustus-gene-1.37
0.955943	44.4075	Positive	interacts with	VaccDscaff22-snap-gene-176.30 (interacts with) VaccDscaff30-processed-gene-305.28	FALSE	interacts with	VaccDscaff22-snap-gene-176.30 (interacts with) VaccDscaff30-processed-gene-305.28
-0.95715	252.763	Negative	interacts with	VaccDscaff25-augustus-gene-224.19 (interacts with) VaccDscaff36-augustus-gene-269.26	FALSE	interacts with	VaccDscaff25-augustus-gene-224.19 (interacts with) VaccDscaff36-augustus-gene-269.26
0.9518	27.8909	Positive	interacts with	VaccDscaff2-processed-gene-395.29 (interacts with) VaccDscaff18-processed-gene-145.12	FALSE	interacts with	VaccDscaff2-processed-gene-395.29 (interacts with) VaccDscaff18-processed-gene-145.12
0.958733	230.768	Positive	interacts with	VaccDscaff25-augustus-gene-224.19 (interacts with) VaccDscaff24-augustus-gene-239.14	FALSE	interacts with	VaccDscaff25-augustus-gene-224.19 (interacts with) VaccDscaff24-augustus-gene-239.14
0.952331	30.4262	Positive	interacts with	VaccDscaff2-processed-gene-395.29 (interacts with) VaccDscaff5-augustus-gene-320.25	FALSE	interacts with	VaccDscaff2-processed-gene-395.29 (interacts with) VaccDscaff5-augustus-gene-320.25
0.960115	30.7949	Positive	interacts with	VaccDscaff22-snap-gene-176.30 (interacts with) VaccDscaff5-augustus-gene-381.33	FALSE	interacts with	VaccDscaff22-snap-gene-176.30 (interacts with) VaccDscaff5-augustus-gene-381.33
-0.952366	67.9007	Negative	interacts with	VaccDscaff2-processed-gene-395.29 (interacts with) VaccDscaff28-augustus-gene-340.36	FALSE	interacts with	VaccDscaff2-processed-gene-395.29 (interacts with) VaccDscaff28-augustus-gene-340.36
-0.961089	50.7948	Negative	interacts with	VaccDscaff25-augustus-gene-224.19 (interacts with) VaccDscaff15-augustus-gene-249.30	FALSE	interacts with	VaccDscaff25-augustus-gene-224.19 (interacts with) VaccDscaff15-augustus-gene-249.30
-0.961405	34.3791	Negative	interacts with	VaccDscaff22-snap-gene-176.30 (interacts with) VaccDscaff1-augustus-gene-341.27	FALSE	interacts with	VaccDscaff22-snap-gene-176.30 (interacts with) VaccDscaff1-augustus-gene-341.27
-0.953206	43.3436	Negative	interacts with	VaccDscaff2-processed-gene-395.29 (interacts with) VaccDscaff27-snap-gene-117.30	FALSE	interacts with	VaccDscaff2-processed-gene-395.29 (interacts with) VaccDscaff27-snap-gene-117.30
-0.950096	121.873	Negative	interacts with	VaccDscaff3-processed-gene-52.0 (interacts with) VaccDscaff1-augustus-gene-404.27	FALSE	interacts with	VaccDscaff3-processed-gene-52.0 (interacts with) VaccDscaff1-augustus-gene-404.27
-0.954038	42.7728	Negative	interacts with	VaccDscaff2-processed-gene-395.29 (interacts with) VaccDscaff32-augustus-gene-315.40	FALSE	interacts with	VaccDscaff2-processed-gene-395.29 (interacts with) VaccDscaff32-augustus-gene-315.40
-0.950758	54.6804	Negative	interacts with	VaccDscaff3-processed-gene-52.0 (interacts with) VaccDscaff32-augustus-gene-315.40	FALSE	interacts with	VaccDscaff3-processed-gene-52.0 (interacts with) VaccDscaff32-augustus-gene-315.40
0.962353	71.8397	Positive	interacts with	VaccDscaff22-snap-gene-176.30 (interacts with) VaccDscaff28-augustus-gene-340.36	FALSE	interacts with	VaccDscaff22-snap-gene-176.30 (interacts with) VaccDscaff28-augustus-gene-340.36
-0.955085	52.6883	Negative	interacts with	VaccDscaff2-processed-gene-395.29 (interacts with) VaccDscaff51-augustus-gene-16.34	FALSE	interacts with	VaccDscaff2-processed-gene-395.29 (interacts with) VaccDscaff51-augustus-gene-16.34
-0.951918	108.427	Negative	interacts with	VaccDscaff3-processed-gene-52.0 (interacts with) VaccDscaff42-augustus-gene-12.25	FALSE	interacts with	VaccDscaff3-processed-gene-52.0 (interacts with) VaccDscaff42-augustus-gene-12.25
-0.955984	35.6607	Negative	interacts with	VaccDscaff2-processed-gene-395.29 (interacts with) VaccDscaff5-augustus-gene-381.33	FALSE	interacts with	VaccDscaff2-processed-gene-395.29 (interacts with) VaccDscaff5-augustus-gene-381.33
0.952991	278.87	Positive	interacts with	VaccDscaff3-processed-gene-52.0 (interacts with) VaccDscaff1-augustus-gene-341.27	FALSE	interacts with	VaccDscaff3-processed-gene-52.0 (interacts with) VaccDscaff1-augustus-gene-341.27
0.956404	261.066	Positive	interacts with	VaccDscaff2-processed-gene-395.29 (interacts with) VaccDscaff79-processed-gene-6.3	FALSE	interacts with	VaccDscaff2-processed-gene-395.29 (interacts with) VaccDscaff79-processed-gene-6.3
-0.964359	20.6663	Negative	interacts with	VaccDscaff22-snap-gene-176.30 (interacts with) VaccDscaff22-augustus-gene-46.36	FALSE	interacts with	VaccDscaff22-snap-gene-176.30 (interacts with) VaccDscaff22-augustus-gene-46.36
-0.957019	64.6071	Negative	interacts with	VaccDscaff2-processed-gene-395.29 (interacts with) VaccDscaff19-augustus-gene-9.16	FALSE	interacts with	VaccDscaff2-processed-gene-395.29 (interacts with) VaccDscaff19-augustus-gene-9.16
-0.955052	24.073	Negative	interacts with	VaccDscaff3-processed-gene-52.0 (interacts with) VaccDscaff30-processed-gene-305.28	FALSE	interacts with	VaccDscaff3-processed-gene-52.0 (interacts with) VaccDscaff30-processed-gene-305.28
0.966672	85.9277	Positive	interacts with	VaccDscaff22-snap-gene-176.30 (interacts with) VaccDscaff1-augustus-gene-404.27	FALSE	interacts with	VaccDscaff22-snap-gene-176.30 (interacts with) VaccDscaff1-augustus-gene-404.27
-0.957754	52.0985	Negative	interacts with	VaccDscaff2-processed-gene-395.29 (interacts with) VaccDscaff4-augustus-gene-50.29	FALSE	interacts with	VaccDscaff2-processed-gene-395.29 (interacts with) VaccDscaff4-augustus-gene-50.29
-0.957371	64.9328	Negative	interacts with	VaccDscaff3-processed-gene-52.0 (interacts with) VaccDscaff5-augustus-gene-381.33	FALSE	interacts with	VaccDscaff3-processed-gene-52.0 (interacts with) VaccDscaff5-augustus-gene-381.33
0.967227	34.4011	Positive	interacts with	VaccDscaff22-snap-gene-176.30 (interacts with) VaccDscaff27-snap-gene-117.30	FALSE	interacts with	VaccDscaff22-snap-gene-176.30 (interacts with) VaccDscaff27-snap-gene-117.30
-0.958347	24.2464	Negative	interacts with	VaccDscaff2-processed-gene-395.29 (interacts with) VaccDscaff1236-augustus-gene-0.3	FALSE	interacts with	VaccDscaff2-processed-gene-395.29 (interacts with) VaccDscaff1236-augustus-gene-0.3
0.952079	762	Positive	interacts with	VaccDscaff20-snap-gene-237.24 (interacts with) VaccDscaff15-processed-gene-138.5	FALSE	interacts with	VaccDscaff20-snap-gene-237.24 (interacts with) VaccDscaff15-processed-gene-138.5
0.967266	23.1241	Positive	interacts with	VaccDscaff22-snap-gene-176.30 (interacts with) VaccDscaff1236-augustus-gene-0.3	FALSE	interacts with	VaccDscaff22-snap-gene-176.30 (interacts with) VaccDscaff1236-augustus-gene-0.3
0.967722	35.3894	Positive	interacts with	VaccDscaff22-snap-gene-176.30 (interacts with) VaccDscaff32-augustus-gene-315.40	FALSE	interacts with	VaccDscaff22-snap-gene-176.30 (interacts with) VaccDscaff32-augustus-gene-315.40
-0.961697	184.868	Negative	interacts with	VaccDscaff2-processed-gene-395.29 (interacts with) VaccDscaff6-augustus-gene-424.17	FALSE	interacts with	VaccDscaff2-processed-gene-395.29 (interacts with) VaccDscaff6-augustus-gene-424.17
0.968453	40.8924	Positive	interacts with	VaccDscaff22-snap-gene-176.30 (interacts with) VaccDscaff3-augustus-gene-6.45	FALSE	interacts with	VaccDscaff22-snap-gene-176.30 (interacts with) VaccDscaff3-augustus-gene-6.45
0.962628	21.8219	Positive	interacts with	VaccDscaff2-processed-gene-395.29 (interacts with) VaccDscaff22-augustus-gene-46.36	FALSE	interacts with	VaccDscaff2-processed-gene-395.29 (interacts with) VaccDscaff22-augustus-gene-46.36
-0.968715	25.1343	Negative	interacts with	VaccDscaff22-snap-gene-176.30 (interacts with) VaccDscaff5-augustus-gene-320.25	FALSE	interacts with	VaccDscaff22-snap-gene-176.30 (interacts with) VaccDscaff5-augustus-gene-320.25
-0.962899	81.1928	Negative	interacts with	VaccDscaff2-processed-gene-395.29 (interacts with) VaccDscaff15-augustus-gene-249.30	FALSE	interacts with	VaccDscaff2-processed-gene-395.29 (interacts with) VaccDscaff15-augustus-gene-249.30
0.969837	45.9778	Positive	interacts with	VaccDscaff22-snap-gene-176.30 (interacts with) VaccDscaff48-augustus-gene-100.32	FALSE	interacts with	VaccDscaff22-snap-gene-176.30 (interacts with) VaccDscaff48-augustus-gene-100.32
0.969963	57.2892	Positive	interacts with	VaccDscaff22-snap-gene-176.30 (interacts with) VaccDscaff19-augustus-gene-9.16	FALSE	interacts with	VaccDscaff22-snap-gene-176.30 (interacts with) VaccDscaff19-augustus-gene-9.16
-0.963821	44.8038	Negative	interacts with	VaccDscaff2-processed-gene-395.29 (interacts with) VaccDscaff42-augustus-gene-12.25	FALSE	interacts with	VaccDscaff2-processed-gene-395.29 (interacts with) VaccDscaff42-augustus-gene-12.25
0.962064	42.4221	Positive	interacts with	VaccDscaff20-processed-gene-29.7 (interacts with) VaccDscaff3-processed-gene-113.10	FALSE	interacts with	VaccDscaff20-processed-gene-29.7 (interacts with) VaccDscaff3-processed-gene-113.10
0.972899	34.0674	Positive	interacts with	VaccDscaff22-snap-gene-176.30 (interacts with) VaccDscaff42-augustus-gene-12.25	FALSE	interacts with	VaccDscaff22-snap-gene-176.30 (interacts with) VaccDscaff42-augustus-gene-12.25
-0.973612	123.166	Negative	interacts with	VaccDscaff22-snap-gene-176.30 (interacts with) VaccDscaff15-processed-gene-138.5	FALSE	interacts with	VaccDscaff22-snap-gene-176.30 (interacts with) VaccDscaff15-processed-gene-138.5
0.964553	44.3507	Positive	interacts with	VaccDscaff2-processed-gene-395.29 (interacts with) VaccDscaff1-augustus-gene-341.27	FALSE	interacts with	VaccDscaff2-processed-gene-395.29 (interacts with) VaccDscaff1-augustus-gene-341.27
0.951536	262.635	Positive	interacts with	VaccDscaff4-processed-gene-68.21 (interacts with) VaccDscaff3-processed-gene-113.10	FALSE	interacts with	VaccDscaff4-processed-gene-68.21 (interacts with) VaccDscaff3-processed-gene-113.10
-0.966092	49.8147	Negative	interacts with	VaccDscaff2-processed-gene-395.29 (interacts with) VaccDscaff48-augustus-gene-100.32	FALSE	interacts with	VaccDscaff2-processed-gene-395.29 (interacts with) VaccDscaff48-augustus-gene-100.32
0.956273	271.879	Positive	interacts with	VaccDscaff4-processed-gene-68.21 (interacts with) VaccDscaff27-snap-gene-117.30	FALSE	interacts with	VaccDscaff4-processed-gene-68.21 (interacts with) VaccDscaff27-snap-gene-117.30
0.958111	255.445	Positive	interacts with	VaccDscaff4-processed-gene-68.21 (interacts with) VaccDscaff1-augustus-gene-404.27	FALSE	interacts with	VaccDscaff4-processed-gene-68.21 (interacts with) VaccDscaff1-augustus-gene-404.27
-0.975719	96.9668	Negative	interacts with	VaccDscaff22-snap-gene-176.30 (interacts with) VaccDscaff24-augustus-gene-239.14	FALSE	interacts with	VaccDscaff22-snap-gene-176.30 (interacts with) VaccDscaff24-augustus-gene-239.14
-0.966605	36.3424	Negative	interacts with	VaccDscaff2-processed-gene-395.29 (interacts with) VaccDscaff15-snap-gene-54.21	FALSE	interacts with	VaccDscaff2-processed-gene-395.29 (interacts with) VaccDscaff15-snap-gene-54.21
-0.962082	322.663	Negative	interacts with	VaccDscaff4-processed-gene-68.21 (interacts with) VaccDscaff5-augustus-gene-320.25	FALSE	interacts with	VaccDscaff4-processed-gene-68.21 (interacts with) VaccDscaff5-augustus-gene-320.25
0.962303	762	Positive	interacts with	VaccDscaff7-augustus-gene-329.31 (interacts with) VaccDscaff34-augustus-gene-72.27	FALSE	interacts with	VaccDscaff7-augustus-gene-329.31 (interacts with) VaccDscaff34-augustus-gene-72.27
0.962347	43.4727	Positive	interacts with	VaccDscaff26-snap-gene-7.26 (interacts with) VaccDscaff79-processed-gene-6.3	FALSE	interacts with	VaccDscaff26-snap-gene-7.26 (interacts with) VaccDscaff79-processed-gene-6.3
-0.978265	35.4821	Negative	interacts with	VaccDscaff22-snap-gene-176.30 (interacts with) VaccDscaff883-augustus-gene-0.6	FALSE	interacts with	VaccDscaff22-snap-gene-176.30 (interacts with) VaccDscaff883-augustus-gene-0.6
-0.951258	38.1081	Negative	interacts with	VaccDscaff24-snap-gene-313.20 (interacts with) VaccDscaff3-augustus-gene-48.26	FALSE	interacts with	VaccDscaff24-snap-gene-313.20 (interacts with) VaccDscaff3-augustus-gene-48.26
0.978448	74.406	Positive	interacts with	VaccDscaff22-snap-gene-176.30 (interacts with) VaccDscaff13-augustus-gene-144.37	FALSE	interacts with	VaccDscaff22-snap-gene-176.30 (interacts with) VaccDscaff13-augustus-gene-144.37
0.953944	48.3302	Positive	interacts with	VaccDscaff24-snap-gene-313.20 (interacts with) VaccDscaff7-snap-gene-24.27	FALSE	interacts with	VaccDscaff24-snap-gene-313.20 (interacts with) VaccDscaff7-snap-gene-24.27
0.956217	54.6353	Positive	interacts with	VaccDscaff24-snap-gene-313.20 (interacts with) VaccDscaff50-augustus-gene-0.30	FALSE	interacts with	VaccDscaff24-snap-gene-313.20 (interacts with) VaccDscaff50-augustus-gene-0.30
0.956264	24.1418	Positive	interacts with	VaccDscaff24-snap-gene-313.20 (interacts with) VaccDscaff40-augustus-gene-194.19	FALSE	interacts with	VaccDscaff24-snap-gene-313.20 (interacts with) VaccDscaff40-augustus-gene-194.19
-0.972019	65.3189	Negative	interacts with	VaccDscaff2-processed-gene-395.29 (interacts with) VaccDscaff13-augustus-gene-144.37	FALSE	interacts with	VaccDscaff2-processed-gene-395.29 (interacts with) VaccDscaff13-augustus-gene-144.37
0.957769	360.747	Positive	interacts with	VaccDscaff24-snap-gene-313.20 (interacts with) VaccDscaff21-augustus-gene-205.40	FALSE	interacts with	VaccDscaff24-snap-gene-313.20 (interacts with) VaccDscaff21-augustus-gene-205.40
-0.972631	50.8768	Negative	interacts with	VaccDscaff2-processed-gene-395.29 (interacts with) VaccDscaff36-augustus-gene-269.26	FALSE	interacts with	VaccDscaff2-processed-gene-395.29 (interacts with) VaccDscaff36-augustus-gene-269.26
0.958909	32.2315	Positive	interacts with	VaccDscaff24-snap-gene-313.20 (interacts with) VaccDscaff33-snap-gene-303.71	FALSE	interacts with	VaccDscaff24-snap-gene-313.20 (interacts with) VaccDscaff33-snap-gene-303.71
0.957267	105.476	Positive	interacts with	VaccDscaff21-processed-gene-96.6 (interacts with) VaccDscaff3-processed-gene-113.10	FALSE	interacts with	VaccDscaff21-processed-gene-96.6 (interacts with) VaccDscaff3-processed-gene-113.10
0.973334	44.4273	Positive	interacts with	VaccDscaff2-processed-gene-395.29 (interacts with) VaccDscaff883-augustus-gene-0.6	FALSE	interacts with	VaccDscaff2-processed-gene-395.29 (interacts with) VaccDscaff883-augustus-gene-0.6
0.962359	303.079	Positive	interacts with	VaccDscaff24-snap-gene-313.20 (interacts with) VaccDscaff19-augustus-gene-5.38	FALSE	interacts with	VaccDscaff24-snap-gene-313.20 (interacts with) VaccDscaff19-augustus-gene-5.38
0.962377	48.3302	Positive	interacts with	VaccDscaff24-snap-gene-313.20 (interacts with) VaccDscaff27-snap-gene-268.37	FALSE	interacts with	VaccDscaff24-snap-gene-313.20 (interacts with) VaccDscaff27-snap-gene-268.37
0.962424	67.494	Positive	interacts with	VaccDscaff24-snap-gene-313.20 (interacts with) VaccDscaff27-snap-gene-148.16	FALSE	interacts with	VaccDscaff24-snap-gene-313.20 (interacts with) VaccDscaff27-snap-gene-148.16
0.959352	574.181	Positive	interacts with	VaccDscaff21-processed-gene-96.6 (interacts with) VaccDscaff1-augustus-gene-404.27	FALSE	interacts with	VaccDscaff21-processed-gene-96.6 (interacts with) VaccDscaff1-augustus-gene-404.27
-0.974909	47.6869	Negative	interacts with	VaccDscaff2-processed-gene-395.29 (interacts with) VaccDscaff3-augustus-gene-6.45	FALSE	interacts with	VaccDscaff2-processed-gene-395.29 (interacts with) VaccDscaff3-augustus-gene-6.45
0.962652	96.1933	Positive	interacts with	VaccDscaff24-snap-gene-313.20 (interacts with) VaccDscaff12-augustus-gene-391.21	FALSE	interacts with	VaccDscaff24-snap-gene-313.20 (interacts with) VaccDscaff12-augustus-gene-391.21
0.986171	94.2292	Positive	interacts with	VaccDscaff22-snap-gene-176.30 (interacts with) VaccDscaff38-processed-gene-283.17	FALSE	interacts with	VaccDscaff22-snap-gene-176.30 (interacts with) VaccDscaff38-processed-gene-283.17
0.962745	44.1242	Positive	interacts with	VaccDscaff24-snap-gene-313.20 (interacts with) VaccDscaff26-snap-gene-13.31	FALSE	interacts with	VaccDscaff24-snap-gene-313.20 (interacts with) VaccDscaff26-snap-gene-13.31
0.976333	97.6107	Positive	interacts with	VaccDscaff2-processed-gene-395.29 (interacts with) VaccDscaff24-augustus-gene-239.14	FALSE	interacts with	VaccDscaff2-processed-gene-395.29 (interacts with) VaccDscaff24-augustus-gene-239.14
-0.966091	17.4972	Negative	interacts with	VaccDscaff24-snap-gene-313.20 (interacts with) VaccDscaff18-snap-gene-329.50	FALSE	interacts with	VaccDscaff24-snap-gene-313.20 (interacts with) VaccDscaff18-snap-gene-329.50
0.968663	762	Positive	interacts with	VaccDscaff24-snap-gene-313.20 (interacts with) VaccDscaff12-augustus-gene-299.31	FALSE	interacts with	VaccDscaff24-snap-gene-313.20 (interacts with) VaccDscaff12-augustus-gene-299.31
0.976922	123.276	Positive	interacts with	VaccDscaff2-processed-gene-395.29 (interacts with) VaccDscaff15-processed-gene-138.5	FALSE	interacts with	VaccDscaff2-processed-gene-395.29 (interacts with) VaccDscaff15-processed-gene-138.5
0.973137	104.365	Positive	interacts with	VaccDscaff24-snap-gene-313.20 (interacts with) VaccDscaff48-augustus-gene-104.43	FALSE	interacts with	VaccDscaff24-snap-gene-313.20 (interacts with) VaccDscaff48-augustus-gene-104.43
-0.978184	97.6308	Negative	interacts with	VaccDscaff2-processed-gene-395.29 (interacts with) VaccDscaff38-processed-gene-283.17	FALSE	interacts with	VaccDscaff2-processed-gene-395.29 (interacts with) VaccDscaff38-processed-gene-283.17
0.97402	179.578	Positive	interacts with	VaccDscaff24-snap-gene-313.20 (interacts with) VaccDscaff21-augustus-gene-73.22	FALSE	interacts with	VaccDscaff24-snap-gene-313.20 (interacts with) VaccDscaff21-augustus-gene-73.22
0.951696	83.0124	Positive	interacts with	VaccDscaff24-augustus-gene-80.35 (interacts with) VaccDscaff32-augustus-gene-315.40	FALSE	interacts with	VaccDscaff24-augustus-gene-80.35 (interacts with) VaccDscaff32-augustus-gene-315.40
0.977209	13.6238	Positive	interacts with	VaccDscaff24-snap-gene-313.20 (interacts with) VaccDscaff32-augustus-gene-329.37	FALSE	interacts with	VaccDscaff24-snap-gene-313.20 (interacts with) VaccDscaff32-augustus-gene-329.37
0.953908	184.195	Positive	interacts with	VaccDscaff24-augustus-gene-80.35 (interacts with) VaccDscaff19-augustus-gene-9.16	FALSE	interacts with	VaccDscaff24-augustus-gene-80.35 (interacts with) VaccDscaff19-augustus-gene-9.16
-0.979221	78.161	Negative	interacts with	VaccDscaff2-processed-gene-395.29 (interacts with) VaccDscaff199-augustus-gene-1.37	FALSE	interacts with	VaccDscaff2-processed-gene-395.29 (interacts with) VaccDscaff199-augustus-gene-1.37
0.977452	282.705	Positive	interacts with	VaccDscaff24-snap-gene-313.20 (interacts with) VaccDscaff24-snap-gene-356.29	FALSE	interacts with	VaccDscaff24-snap-gene-313.20 (interacts with) VaccDscaff24-snap-gene-356.29
0.954441	304.282	Positive	interacts with	VaccDscaff24-augustus-gene-80.35 (interacts with) VaccDscaff38-processed-gene-283.17	FALSE	interacts with	VaccDscaff24-augustus-gene-80.35 (interacts with) VaccDscaff38-processed-gene-283.17
-0.950916	108.247	Negative	interacts with	VaccDscaff10-snap-gene-142.39 (interacts with) VaccDscaff19-augustus-gene-5.38	FALSE	interacts with	VaccDscaff10-snap-gene-142.39 (interacts with) VaccDscaff19-augustus-gene-5.38
-0.952627	42.316	Negative	interacts with	VaccDscaff10-snap-gene-142.39 (interacts with) VaccDscaff51-augustus-gene-16.34	FALSE	interacts with	VaccDscaff10-snap-gene-142.39 (interacts with) VaccDscaff51-augustus-gene-16.34
0.958733	311.519	Positive	interacts with	VaccDscaff47-augustus-gene-149.29 (interacts with) VaccDscaff19-augustus-gene-9.16	FALSE	interacts with	VaccDscaff47-augustus-gene-149.29 (interacts with) VaccDscaff19-augustus-gene-9.16
0.959419	88.3722	Positive	interacts with	VaccDscaff47-augustus-gene-149.29 (interacts with) VaccDscaff17-snap-gene-157.22	FALSE	interacts with	VaccDscaff47-augustus-gene-149.29 (interacts with) VaccDscaff17-snap-gene-157.22
-0.95454	79.3386	Negative	interacts with	VaccDscaff10-snap-gene-142.39 (interacts with) VaccDscaff28-augustus-gene-340.36	FALSE	interacts with	VaccDscaff10-snap-gene-142.39 (interacts with) VaccDscaff28-augustus-gene-340.36
-0.961587	304.266	Negative	interacts with	VaccDscaff47-augustus-gene-149.29 (interacts with) VaccDscaff1-augustus-gene-341.27	FALSE	interacts with	VaccDscaff47-augustus-gene-149.29 (interacts with) VaccDscaff1-augustus-gene-341.27
0.950464	22.4006	Positive	interacts with	VaccDscaff14-snap-gene-322.46 (interacts with) VaccDscaff17-snap-gene-157.22	FALSE	interacts with	VaccDscaff14-snap-gene-322.46 (interacts with) VaccDscaff17-snap-gene-157.22
-0.954717	35.9977	Negative	interacts with	VaccDscaff10-snap-gene-142.39 (interacts with) VaccDscaff39-augustus-gene-4.25	FALSE	interacts with	VaccDscaff10-snap-gene-142.39 (interacts with) VaccDscaff39-augustus-gene-4.25
0.951096	62.4454	Positive	interacts with	VaccDscaff14-snap-gene-322.46 (interacts with) VaccDscaff15-augustus-gene-249.30	FALSE	interacts with	VaccDscaff14-snap-gene-322.46 (interacts with) VaccDscaff15-augustus-gene-249.30
0.951184	289.933	Positive	interacts with	VaccDscaff38-processed-gene-69.14 (interacts with) VaccDscaff1-augustus-gene-341.27	FALSE	interacts with	VaccDscaff38-processed-gene-69.14 (interacts with) VaccDscaff1-augustus-gene-341.27
-0.951796	81.3279	Negative	interacts with	VaccDscaff14-snap-gene-322.46 (interacts with) VaccDscaff42-processed-gene-73.2	FALSE	interacts with	VaccDscaff14-snap-gene-322.46 (interacts with) VaccDscaff42-processed-gene-73.2
0.954158	80.3431	Positive	interacts with	VaccDscaff14-snap-gene-322.46 (interacts with) VaccDscaff13-augustus-gene-144.37	FALSE	interacts with	VaccDscaff14-snap-gene-322.46 (interacts with) VaccDscaff13-augustus-gene-144.37
-0.957801	171.294	Negative	interacts with	VaccDscaff38-processed-gene-69.14 (interacts with) VaccDscaff3-augustus-gene-6.45	FALSE	interacts with	VaccDscaff38-processed-gene-69.14 (interacts with) VaccDscaff3-augustus-gene-6.45
-0.95492	97.4992	Negative	interacts with	VaccDscaff14-snap-gene-322.46 (interacts with) VaccDscaff883-augustus-gene-0.6	FALSE	interacts with	VaccDscaff14-snap-gene-322.46 (interacts with) VaccDscaff883-augustus-gene-0.6
-0.959225	37.1751	Negative	interacts with	VaccDscaff10-snap-gene-142.39 (interacts with) VaccDscaff1236-augustus-gene-0.3	FALSE	interacts with	VaccDscaff10-snap-gene-142.39 (interacts with) VaccDscaff1236-augustus-gene-0.3
0.962995	439.584	Positive	interacts with	VaccDscaff37-augustus-gene-240.11 (interacts with) VaccDscaff1-augustus-gene-341.27	FALSE	interacts with	VaccDscaff37-augustus-gene-240.11 (interacts with) VaccDscaff1-augustus-gene-341.27
0.95779	51.6392	Positive	interacts with	VaccDscaff14-snap-gene-322.46 (interacts with) VaccDscaff39-augustus-gene-4.25	FALSE	interacts with	VaccDscaff14-snap-gene-322.46 (interacts with) VaccDscaff39-augustus-gene-4.25
0.963002	762	Positive	interacts with	VaccDscaff2-augustus-gene-125.25 (interacts with) VaccDscaff1-snap-gene-279.13	FALSE	interacts with	VaccDscaff2-augustus-gene-125.25 (interacts with) VaccDscaff1-snap-gene-279.13
0.959876	20.5556	Positive	interacts with	VaccDscaff14-snap-gene-322.46 (interacts with) VaccDscaff1236-augustus-gene-0.3	FALSE	interacts with	VaccDscaff14-snap-gene-322.46 (interacts with) VaccDscaff1236-augustus-gene-0.3
0.960676	131.805	Positive	interacts with	VaccDscaff14-snap-gene-322.46 (interacts with) VaccDscaff19-augustus-gene-5.38	FALSE	interacts with	VaccDscaff14-snap-gene-322.46 (interacts with) VaccDscaff19-augustus-gene-5.38
-0.9534	48.0367	Negative	interacts with	VaccDscaff41-snap-gene-208.36 (interacts with) VaccDscaff51-augustus-gene-16.34	FALSE	interacts with	VaccDscaff41-snap-gene-208.36 (interacts with) VaccDscaff51-augustus-gene-16.34
0.963129	58.3822	Positive	interacts with	VaccDscaff14-snap-gene-322.46 (interacts with) VaccDscaff48-augustus-gene-100.32	FALSE	interacts with	VaccDscaff14-snap-gene-322.46 (interacts with) VaccDscaff48-augustus-gene-100.32
0.963304	48.4698	Positive	interacts with	VaccDscaff14-snap-gene-322.46 (interacts with) VaccDscaff51-augustus-gene-16.34	FALSE	interacts with	VaccDscaff14-snap-gene-322.46 (interacts with) VaccDscaff51-augustus-gene-16.34
0.968729	122.971	Positive	interacts with	VaccDscaff10-snap-gene-142.39 (interacts with) VaccDscaff15-processed-gene-138.5	FALSE	interacts with	VaccDscaff10-snap-gene-142.39 (interacts with) VaccDscaff15-processed-gene-138.5
0.964247	25.074	Positive	interacts with	VaccDscaff14-snap-gene-322.46 (interacts with) VaccDscaff22-processed-gene-85.11	FALSE	interacts with	VaccDscaff14-snap-gene-322.46 (interacts with) VaccDscaff22-processed-gene-85.11
0.964889	81.9406	Positive	interacts with	VaccDscaff14-snap-gene-322.46 (interacts with) VaccDscaff32-augustus-gene-235.20	FALSE	interacts with	VaccDscaff14-snap-gene-322.46 (interacts with) VaccDscaff32-augustus-gene-235.20
-0.974727	113.098	Negative	interacts with	VaccDscaff10-snap-gene-142.39 (interacts with) VaccDscaff38-processed-gene-283.17	FALSE	interacts with	VaccDscaff10-snap-gene-142.39 (interacts with) VaccDscaff38-processed-gene-283.17
-0.95956	280.229	Negative	interacts with	VaccDscaff41-snap-gene-208.36 (interacts with) VaccDscaff38-processed-gene-283.17	FALSE	interacts with	VaccDscaff41-snap-gene-208.36 (interacts with) VaccDscaff38-processed-gene-283.17
0.975383	97.3794	Positive	interacts with	VaccDscaff10-snap-gene-142.39 (interacts with) VaccDscaff24-augustus-gene-239.14	FALSE	interacts with	VaccDscaff10-snap-gene-142.39 (interacts with) VaccDscaff24-augustus-gene-239.14
-0.952852	25.168	Negative	interacts with	VaccDscaff42-processed-gene-73.2 (interacts with) VaccDscaff39-augustus-gene-4.25	FALSE	interacts with	VaccDscaff42-processed-gene-73.2 (interacts with) VaccDscaff39-augustus-gene-4.25
-0.970093	97.8935	Negative	interacts with	VaccDscaff14-snap-gene-322.46 (interacts with) VaccDscaff1-augustus-gene-341.27	FALSE	interacts with	VaccDscaff14-snap-gene-322.46 (interacts with) VaccDscaff1-augustus-gene-341.27
0.950835	83.1599	Positive	interacts with	VaccDscaff49-augustus-gene-44.35 (interacts with) VaccDscaff21-augustus-gene-73.22	FALSE	interacts with	VaccDscaff49-augustus-gene-44.35 (interacts with) VaccDscaff21-augustus-gene-73.22
0.970099	36.9037	Positive	interacts with	VaccDscaff14-snap-gene-322.46 (interacts with) VaccDscaff15-snap-gene-54.21	FALSE	interacts with	VaccDscaff14-snap-gene-322.46 (interacts with) VaccDscaff15-snap-gene-54.21
-0.950775	152.293	Negative	interacts with	VaccDscaff7-augustus-gene-277.18 (interacts with) VaccDscaff38-processed-gene-283.17	FALSE	interacts with	VaccDscaff7-augustus-gene-277.18 (interacts with) VaccDscaff38-processed-gene-283.17
-0.950866	70.9287	Negative	interacts with	VaccDscaff7-augustus-gene-277.18 (interacts with) VaccDscaff2-augustus-gene-417.26	FALSE	interacts with	VaccDscaff7-augustus-gene-277.18 (interacts with) VaccDscaff2-augustus-gene-417.26
-0.955334	212.043	Negative	interacts with	VaccDscaff49-augustus-gene-44.35 (interacts with) VaccDscaff24-augustus-gene-239.14	FALSE	interacts with	VaccDscaff49-augustus-gene-44.35 (interacts with) VaccDscaff24-augustus-gene-239.14
-0.953696	24.2526	Negative	interacts with	VaccDscaff7-augustus-gene-277.18 (interacts with) VaccDscaff5-augustus-gene-381.33	FALSE	interacts with	VaccDscaff7-augustus-gene-277.18 (interacts with) VaccDscaff5-augustus-gene-381.33
-0.95698	216.562	Negative	interacts with	VaccDscaff49-augustus-gene-44.35 (interacts with) VaccDscaff15-processed-gene-138.5	FALSE	interacts with	VaccDscaff49-augustus-gene-44.35 (interacts with) VaccDscaff15-processed-gene-138.5
0.963607	250.235	Positive	interacts with	VaccDscaff49-augustus-gene-44.35 (interacts with) VaccDscaff38-processed-gene-283.17	FALSE	interacts with	VaccDscaff49-augustus-gene-44.35 (interacts with) VaccDscaff38-processed-gene-283.17
-0.950705	332.118	Negative	interacts with	VaccDscaff760-snap-gene-0.17 (interacts with) VaccDscaff1-augustus-gene-341.27	FALSE	interacts with	VaccDscaff760-snap-gene-0.17 (interacts with) VaccDscaff1-augustus-gene-341.27
0.97653	68.1809	Positive	interacts with	VaccDscaff14-snap-gene-322.46 (interacts with) VaccDscaff19-augustus-gene-9.16	FALSE	interacts with	VaccDscaff14-snap-gene-322.46 (interacts with) VaccDscaff19-augustus-gene-9.16
-0.957105	72.7078	Negative	interacts with	VaccDscaff7-augustus-gene-277.18 (interacts with) VaccDscaff19-augustus-gene-9.16	FALSE	interacts with	VaccDscaff7-augustus-gene-277.18 (interacts with) VaccDscaff19-augustus-gene-9.16
0.979482	72.22	Positive	interacts with	VaccDscaff14-snap-gene-322.46 (interacts with) VaccDscaff36-augustus-gene-269.26	FALSE	interacts with	VaccDscaff14-snap-gene-322.46 (interacts with) VaccDscaff36-augustus-gene-269.26
0.961772	198.718	Positive	interacts with	VaccDscaff760-snap-gene-0.17 (interacts with) VaccDscaff1236-augustus-gene-0.3	FALSE	interacts with	VaccDscaff760-snap-gene-0.17 (interacts with) VaccDscaff1236-augustus-gene-0.3
0.981071	47.1686	Positive	interacts with	VaccDscaff14-snap-gene-322.46 (interacts with) VaccDscaff28-augustus-gene-340.36	FALSE	interacts with	VaccDscaff14-snap-gene-322.46 (interacts with) VaccDscaff28-augustus-gene-340.36
-0.963688	145.833	Negative	interacts with	VaccDscaff760-snap-gene-0.17 (interacts with) VaccDscaff22-augustus-gene-46.36	FALSE	interacts with	VaccDscaff760-snap-gene-0.17 (interacts with) VaccDscaff22-augustus-gene-46.36
0.983103	51.5857	Positive	interacts with	VaccDscaff14-snap-gene-322.46 (interacts with) VaccDscaff199-augustus-gene-1.37	FALSE	interacts with	VaccDscaff14-snap-gene-322.46 (interacts with) VaccDscaff199-augustus-gene-1.37
0.954602	1189.78	Positive	interacts with	VaccDscaff8-augustus-gene-46.29 (interacts with) VaccDscaff1-augustus-gene-404.27	FALSE	interacts with	VaccDscaff8-augustus-gene-46.29 (interacts with) VaccDscaff1-augustus-gene-404.27
-0.984524	90.248	Negative	interacts with	VaccDscaff14-snap-gene-322.46 (interacts with) VaccDscaff15-processed-gene-138.5	FALSE	interacts with	VaccDscaff14-snap-gene-322.46 (interacts with) VaccDscaff15-processed-gene-138.5
-0.958555	31.754	Negative	interacts with	VaccDscaff7-augustus-gene-277.18 (interacts with) VaccDscaff27-snap-gene-117.30	FALSE	interacts with	VaccDscaff7-augustus-gene-277.18 (interacts with) VaccDscaff27-snap-gene-117.30
0.984807	71.6085	Positive	interacts with	VaccDscaff14-snap-gene-322.46 (interacts with) VaccDscaff38-processed-gene-283.17	FALSE	interacts with	VaccDscaff14-snap-gene-322.46 (interacts with) VaccDscaff38-processed-gene-283.17
-0.956304	38.287	Negative	interacts with	VaccDscaff8-augustus-gene-46.29 (interacts with) VaccDscaff39-snap-gene-182.31	FALSE	interacts with	VaccDscaff8-augustus-gene-46.29 (interacts with) VaccDscaff39-snap-gene-182.31
-0.986159	65.3395	Negative	interacts with	VaccDscaff14-snap-gene-322.46 (interacts with) VaccDscaff24-augustus-gene-239.14	FALSE	interacts with	VaccDscaff14-snap-gene-322.46 (interacts with) VaccDscaff24-augustus-gene-239.14
-0.959483	44.5642	Negative	interacts with	VaccDscaff7-augustus-gene-277.18 (interacts with) VaccDscaff48-augustus-gene-100.32	FALSE	interacts with	VaccDscaff7-augustus-gene-277.18 (interacts with) VaccDscaff48-augustus-gene-100.32
0.953481	134.76	Positive	interacts with	VaccDscaff35-augustus-gene-307.25 (interacts with) VaccDscaff42-augustus-gene-12.25	FALSE	interacts with	VaccDscaff35-augustus-gene-307.25 (interacts with) VaccDscaff42-augustus-gene-12.25
0.956662	36.5785	Positive	interacts with	VaccDscaff35-augustus-gene-307.25 (interacts with) VaccDscaff30-processed-gene-305.28	FALSE	interacts with	VaccDscaff35-augustus-gene-307.25 (interacts with) VaccDscaff30-processed-gene-305.28
-0.956794	103.911	Negative	interacts with	VaccDscaff35-augustus-gene-307.25 (interacts with) VaccDscaff10-augustus-gene-93.17	FALSE	interacts with	VaccDscaff35-augustus-gene-307.25 (interacts with) VaccDscaff10-augustus-gene-93.17
-0.950582	26.0271	Negative	interacts with	VaccDscaff5-snap-gene-258.18 (interacts with) VaccDscaff5-augustus-gene-381.33	FALSE	interacts with	VaccDscaff5-snap-gene-258.18 (interacts with) VaccDscaff5-augustus-gene-381.33
-0.962236	20.465	Negative	interacts with	VaccDscaff7-augustus-gene-277.18 (interacts with) VaccDscaff45-snap-gene-115.21	FALSE	interacts with	VaccDscaff7-augustus-gene-277.18 (interacts with) VaccDscaff45-snap-gene-115.21
-0.95398	32.7432	Negative	interacts with	VaccDscaff5-snap-gene-258.18 (interacts with) VaccDscaff32-augustus-gene-315.40	FALSE	interacts with	VaccDscaff5-snap-gene-258.18 (interacts with) VaccDscaff32-augustus-gene-315.40
-0.958334	63.6235	Negative	interacts with	VaccDscaff35-augustus-gene-307.25 (interacts with) VaccDscaff30-augustus-gene-267.31	FALSE	interacts with	VaccDscaff35-augustus-gene-307.25 (interacts with) VaccDscaff30-augustus-gene-267.31
-0.955036	31.5955	Negative	interacts with	VaccDscaff5-snap-gene-258.18 (interacts with) VaccDscaff42-augustus-gene-12.25	FALSE	interacts with	VaccDscaff5-snap-gene-258.18 (interacts with) VaccDscaff42-augustus-gene-12.25
0.950181	359.305	Positive	interacts with	VaccDscaff31-processed-gene-121.5 (interacts with) VaccDscaff15-processed-gene-138.5	FALSE	interacts with	VaccDscaff31-processed-gene-121.5 (interacts with) VaccDscaff15-processed-gene-138.5
-0.960781	428.253	Negative	interacts with	VaccDscaff35-augustus-gene-307.25 (interacts with) VaccDscaff883-augustus-gene-0.6	FALSE	interacts with	VaccDscaff35-augustus-gene-307.25 (interacts with) VaccDscaff883-augustus-gene-0.6
-0.951317	95.077	Negative	interacts with	VaccDscaff31-processed-gene-121.5 (interacts with) VaccDscaff27-snap-gene-117.30	FALSE	interacts with	VaccDscaff31-processed-gene-121.5 (interacts with) VaccDscaff27-snap-gene-117.30
0.96342	159.552	Positive	interacts with	VaccDscaff7-augustus-gene-277.18 (interacts with) VaccDscaff15-processed-gene-138.5	FALSE	interacts with	VaccDscaff7-augustus-gene-277.18 (interacts with) VaccDscaff15-processed-gene-138.5
0.951458	840.97	Positive	interacts with	VaccDscaff28-augustus-gene-291.23 (interacts with) VaccDscaff1-augustus-gene-341.27	FALSE	interacts with	VaccDscaff28-augustus-gene-291.23 (interacts with) VaccDscaff1-augustus-gene-341.27
-0.956733	20.8267	Negative	interacts with	VaccDscaff5-snap-gene-258.18 (interacts with) VaccDscaff1236-augustus-gene-0.3	FALSE	interacts with	VaccDscaff5-snap-gene-258.18 (interacts with) VaccDscaff1236-augustus-gene-0.3
-0.955969	85.057	Negative	interacts with	VaccDscaff28-augustus-gene-291.23 (interacts with) VaccDscaff31-augustus-gene-289.25	FALSE	interacts with	VaccDscaff28-augustus-gene-291.23 (interacts with) VaccDscaff31-augustus-gene-289.25
0.957457	14.9917	Positive	interacts with	VaccDscaff5-snap-gene-258.18 (interacts with) VaccDscaff22-augustus-gene-46.36	FALSE	interacts with	VaccDscaff5-snap-gene-258.18 (interacts with) VaccDscaff22-augustus-gene-46.36
-0.957803	162.08	Negative	interacts with	VaccDscaff31-processed-gene-121.5 (interacts with) VaccDscaff48-augustus-gene-100.32	FALSE	interacts with	VaccDscaff31-processed-gene-121.5 (interacts with) VaccDscaff48-augustus-gene-100.32
-0.964716	35.2983	Negative	interacts with	VaccDscaff7-augustus-gene-277.18 (interacts with) VaccDscaff3-augustus-gene-6.45	FALSE	interacts with	VaccDscaff7-augustus-gene-277.18 (interacts with) VaccDscaff3-augustus-gene-6.45
0.957547	32.9798	Positive	interacts with	VaccDscaff5-snap-gene-258.18 (interacts with) VaccDscaff1-augustus-gene-341.27	FALSE	interacts with	VaccDscaff5-snap-gene-258.18 (interacts with) VaccDscaff1-augustus-gene-341.27
0.965572	56.2716	Positive	interacts with	VaccDscaff7-augustus-gene-277.18 (interacts with) VaccDscaff883-augustus-gene-0.6	FALSE	interacts with	VaccDscaff7-augustus-gene-277.18 (interacts with) VaccDscaff883-augustus-gene-0.6
-0.951782	282.419	Negative	interacts with	VaccDscaff21-augustus-gene-278.22 (interacts with) VaccDscaff38-processed-gene-283.17	FALSE	interacts with	VaccDscaff21-augustus-gene-278.22 (interacts with) VaccDscaff38-processed-gene-283.17
-0.958001	29.6328	Negative	interacts with	VaccDscaff5-snap-gene-258.18 (interacts with) VaccDscaff27-snap-gene-117.30	FALSE	interacts with	VaccDscaff5-snap-gene-258.18 (interacts with) VaccDscaff27-snap-gene-117.30
-0.961286	165.708	Negative	interacts with	VaccDscaff31-processed-gene-121.5 (interacts with) VaccDscaff1-augustus-gene-404.27	FALSE	interacts with	VaccDscaff31-processed-gene-121.5 (interacts with) VaccDscaff1-augustus-gene-404.27
-0.96849	67.8142	Negative	interacts with	VaccDscaff7-augustus-gene-277.18 (interacts with) VaccDscaff1-augustus-gene-404.27	FALSE	interacts with	VaccDscaff7-augustus-gene-277.18 (interacts with) VaccDscaff1-augustus-gene-404.27
0.951923	257.21	Positive	interacts with	VaccDscaff21-augustus-gene-278.22 (interacts with) VaccDscaff15-processed-gene-138.5	FALSE	interacts with	VaccDscaff21-augustus-gene-278.22 (interacts with) VaccDscaff15-processed-gene-138.5
-0.958745	42.9474	Negative	interacts with	VaccDscaff5-snap-gene-258.18 (interacts with) VaccDscaff3-augustus-gene-6.45	FALSE	interacts with	VaccDscaff5-snap-gene-258.18 (interacts with) VaccDscaff3-augustus-gene-6.45
0.968904	36.255	Positive	interacts with	VaccDscaff7-augustus-gene-277.18 (interacts with) VaccDscaff10-augustus-gene-93.17	FALSE	interacts with	VaccDscaff7-augustus-gene-277.18 (interacts with) VaccDscaff10-augustus-gene-93.17
-0.960676	61.9245	Negative	interacts with	VaccDscaff5-snap-gene-258.18 (interacts with) VaccDscaff19-augustus-gene-9.16	FALSE	interacts with	VaccDscaff5-snap-gene-258.18 (interacts with) VaccDscaff19-augustus-gene-9.16
0.953283	237.943	Positive	interacts with	VaccDscaff21-augustus-gene-278.22 (interacts with) VaccDscaff24-augustus-gene-239.14	FALSE	interacts with	VaccDscaff21-augustus-gene-278.22 (interacts with) VaccDscaff24-augustus-gene-239.14
-0.963544	70.3075	Negative	interacts with	VaccDscaff5-snap-gene-258.18 (interacts with) VaccDscaff1-augustus-gene-404.27	FALSE	interacts with	VaccDscaff5-snap-gene-258.18 (interacts with) VaccDscaff1-augustus-gene-404.27
0.977587	37.8093	Positive	interacts with	VaccDscaff7-augustus-gene-277.18 (interacts with) VaccDscaff1-augustus-gene-341.27	FALSE	interacts with	VaccDscaff7-augustus-gene-277.18 (interacts with) VaccDscaff1-augustus-gene-341.27
-0.964965	56.0878	Negative	interacts with	VaccDscaff5-snap-gene-258.18 (interacts with) VaccDscaff13-augustus-gene-144.37	FALSE	interacts with	VaccDscaff5-snap-gene-258.18 (interacts with) VaccDscaff13-augustus-gene-144.37
-0.950362	143.25	Negative	interacts with	VaccDscaff35-augustus-gene-305.22 (interacts with) VaccDscaff5-augustus-gene-381.33	FALSE	interacts with	VaccDscaff35-augustus-gene-305.22 (interacts with) VaccDscaff5-augustus-gene-381.33
0.972184	94.0471	Positive	interacts with	VaccDscaff5-snap-gene-258.18 (interacts with) VaccDscaff24-augustus-gene-239.14	FALSE	interacts with	VaccDscaff5-snap-gene-258.18 (interacts with) VaccDscaff24-augustus-gene-239.14
0.954094	54.7849	Positive	interacts with	VaccDscaff26-augustus-gene-16.30 (interacts with) VaccDscaff13-augustus-gene-144.37	FALSE	interacts with	VaccDscaff26-augustus-gene-16.30 (interacts with) VaccDscaff13-augustus-gene-144.37
-0.955108	63.0149	Negative	interacts with	VaccDscaff35-augustus-gene-305.22 (interacts with) VaccDscaff2-augustus-gene-417.26	FALSE	interacts with	VaccDscaff35-augustus-gene-305.22 (interacts with) VaccDscaff2-augustus-gene-417.26
0.95435	19.9768	Positive	interacts with	VaccDscaff26-augustus-gene-16.30 (interacts with) VaccDscaff1236-augustus-gene-0.3	FALSE	interacts with	VaccDscaff26-augustus-gene-16.30 (interacts with) VaccDscaff1236-augustus-gene-0.3
-0.955466	266.092	Negative	interacts with	VaccDscaff35-augustus-gene-305.22 (interacts with) VaccDscaff27-snap-gene-117.30	FALSE	interacts with	VaccDscaff35-augustus-gene-305.22 (interacts with) VaccDscaff27-snap-gene-117.30
-0.955242	91.5185	Negative	interacts with	VaccDscaff26-augustus-gene-16.30 (interacts with) VaccDscaff1-augustus-gene-341.27	FALSE	interacts with	VaccDscaff26-augustus-gene-16.30 (interacts with) VaccDscaff1-augustus-gene-341.27
0.956461	123.611	Positive	interacts with	VaccDscaff35-augustus-gene-305.22 (interacts with) VaccDscaff39-snap-gene-182.31	FALSE	interacts with	VaccDscaff35-augustus-gene-305.22 (interacts with) VaccDscaff39-snap-gene-182.31
0.974787	35.3386	Positive	interacts with	VaccDscaff5-snap-gene-258.18 (interacts with) VaccDscaff883-augustus-gene-0.6	FALSE	interacts with	VaccDscaff5-snap-gene-258.18 (interacts with) VaccDscaff883-augustus-gene-0.6
0.956678	182.327	Positive	interacts with	VaccDscaff35-augustus-gene-305.22 (interacts with) VaccDscaff10-augustus-gene-93.17	FALSE	interacts with	VaccDscaff35-augustus-gene-305.22 (interacts with) VaccDscaff10-augustus-gene-93.17
-0.975788	89.6382	Negative	interacts with	VaccDscaff5-snap-gene-258.18 (interacts with) VaccDscaff38-processed-gene-283.17	FALSE	interacts with	VaccDscaff5-snap-gene-258.18 (interacts with) VaccDscaff38-processed-gene-283.17
-0.964321	218.5	Negative	interacts with	VaccDscaff35-augustus-gene-305.22 (interacts with) VaccDscaff1-augustus-gene-404.27	FALSE	interacts with	VaccDscaff35-augustus-gene-305.22 (interacts with) VaccDscaff1-augustus-gene-404.27
0.952782	574.181	Positive	interacts with	VaccDscaff22-augustus-gene-8.23 (interacts with) VaccDscaff1-augustus-gene-404.27	FALSE	interacts with	VaccDscaff22-augustus-gene-8.23 (interacts with) VaccDscaff1-augustus-gene-404.27
0.964389	105.476	Positive	interacts with	VaccDscaff22-augustus-gene-8.23 (interacts with) VaccDscaff3-processed-gene-113.10	FALSE	interacts with	VaccDscaff22-augustus-gene-8.23 (interacts with) VaccDscaff3-processed-gene-113.10
-0.976632	42.1484	Negative	interacts with	VaccDscaff5-snap-gene-258.18 (interacts with) VaccDscaff48-augustus-gene-100.32	FALSE	interacts with	VaccDscaff5-snap-gene-258.18 (interacts with) VaccDscaff48-augustus-gene-100.32
0.950095	250.427	Positive	interacts with	VaccDscaff27-snap-gene-333.46 (interacts with) VaccDscaff15-processed-gene-138.5	FALSE	interacts with	VaccDscaff27-snap-gene-333.46 (interacts with) VaccDscaff15-processed-gene-138.5
0.97781	108.584	Positive	interacts with	VaccDscaff5-snap-gene-258.18 (interacts with) VaccDscaff15-processed-gene-138.5	FALSE	interacts with	VaccDscaff5-snap-gene-258.18 (interacts with) VaccDscaff15-processed-gene-138.5
-0.959538	86.2119	Negative	interacts with	VaccDscaff26-augustus-gene-16.30 (interacts with) VaccDscaff24-augustus-gene-239.14	FALSE	interacts with	VaccDscaff26-augustus-gene-16.30 (interacts with) VaccDscaff24-augustus-gene-239.14
0.961689	46.6949	Positive	interacts with	VaccDscaff26-augustus-gene-16.30 (interacts with) VaccDscaff28-augustus-gene-340.36	FALSE	interacts with	VaccDscaff26-augustus-gene-16.30 (interacts with) VaccDscaff28-augustus-gene-340.36
0.96047	237.542	Positive	interacts with	VaccDscaff27-snap-gene-333.46 (interacts with) VaccDscaff24-augustus-gene-239.14	FALSE	interacts with	VaccDscaff27-snap-gene-333.46 (interacts with) VaccDscaff24-augustus-gene-239.14
-0.963539	92.8123	Negative	interacts with	VaccDscaff26-augustus-gene-16.30 (interacts with) VaccDscaff15-processed-gene-138.5	FALSE	interacts with	VaccDscaff26-augustus-gene-16.30 (interacts with) VaccDscaff15-processed-gene-138.5
0.950846	156.983	Positive	interacts with	VaccDscaff9-augustus-gene-369.23 (interacts with) VaccDscaff15-processed-gene-138.5	FALSE	interacts with	VaccDscaff9-augustus-gene-369.23 (interacts with) VaccDscaff15-processed-gene-138.5
-0.953229	84.438	Negative	interacts with	VaccDscaff9-augustus-gene-369.23 (interacts with) VaccDscaff28-augustus-gene-340.36	FALSE	interacts with	VaccDscaff9-augustus-gene-369.23 (interacts with) VaccDscaff28-augustus-gene-340.36
0.964033	70.1181	Positive	interacts with	VaccDscaff26-augustus-gene-16.30 (interacts with) VaccDscaff19-augustus-gene-9.16	FALSE	interacts with	VaccDscaff26-augustus-gene-16.30 (interacts with) VaccDscaff19-augustus-gene-9.16
0.956254	110.989	Positive	interacts with	VaccDscaff9-augustus-gene-369.23 (interacts with) VaccDscaff1-augustus-gene-341.27	FALSE	interacts with	VaccDscaff9-augustus-gene-369.23 (interacts with) VaccDscaff1-augustus-gene-341.27
-0.95223	562.967	Negative	interacts with	VaccDscaff15-processed-gene-138.5 (interacts with) VaccDscaff45-snap-gene-115.21	FALSE	interacts with	VaccDscaff15-processed-gene-138.5 (interacts with) VaccDscaff45-snap-gene-115.21
0.964926	48.1772	Positive	interacts with	VaccDscaff26-augustus-gene-16.30 (interacts with) VaccDscaff48-augustus-gene-100.32	FALSE	interacts with	VaccDscaff26-augustus-gene-16.30 (interacts with) VaccDscaff48-augustus-gene-100.32
-0.961216	78.0779	Negative	interacts with	VaccDscaff9-augustus-gene-369.23 (interacts with) VaccDscaff3-augustus-gene-6.45	FALSE	interacts with	VaccDscaff9-augustus-gene-369.23 (interacts with) VaccDscaff3-augustus-gene-6.45
0.953886	865.922	Positive	interacts with	VaccDscaff15-processed-gene-138.5 (interacts with) VaccDscaff23-augustus-gene-349.16	FALSE	interacts with	VaccDscaff15-processed-gene-138.5 (interacts with) VaccDscaff23-augustus-gene-349.16
-0.96474	171.976	Negative	interacts with	VaccDscaff9-augustus-gene-369.23 (interacts with) VaccDscaff38-processed-gene-283.17	FALSE	interacts with	VaccDscaff9-augustus-gene-369.23 (interacts with) VaccDscaff38-processed-gene-283.17
0.951763	491.83	Positive	interacts with	VaccDscaff29-processed-gene-96.4 (interacts with) VaccDscaff3-augustus-gene-6.45	FALSE	interacts with	VaccDscaff29-processed-gene-96.4 (interacts with) VaccDscaff3-augustus-gene-6.45
-0.961065	409.94	Negative	interacts with	VaccDscaff15-processed-gene-138.5 (interacts with) VaccDscaff19-processed-gene-85.6	FALSE	interacts with	VaccDscaff15-processed-gene-138.5 (interacts with) VaccDscaff19-processed-gene-85.6
0.952439	49.3133	Positive	interacts with	VaccDscaff29-processed-gene-96.4 (interacts with) VaccDscaff2-augustus-gene-417.26	FALSE	interacts with	VaccDscaff29-processed-gene-96.4 (interacts with) VaccDscaff2-augustus-gene-417.26
-0.961634	493.29	Negative	interacts with	VaccDscaff15-processed-gene-138.5 (interacts with) VaccDscaff48-augustus-gene-100.32	FALSE	interacts with	VaccDscaff15-processed-gene-138.5 (interacts with) VaccDscaff48-augustus-gene-100.32
0.964674	123.583	Positive	interacts with	VaccDscaff15-processed-gene-138.5 (interacts with) VaccDscaff28-augustus-gene-182.19	FALSE	interacts with	VaccDscaff15-processed-gene-138.5 (interacts with) VaccDscaff28-augustus-gene-182.19
0.977701	86.5319	Positive	interacts with	VaccDscaff26-augustus-gene-16.30 (interacts with) VaccDscaff38-processed-gene-283.17	FALSE	interacts with	VaccDscaff26-augustus-gene-16.30 (interacts with) VaccDscaff38-processed-gene-283.17
0.953038	335.04	Positive	interacts with	VaccDscaff29-processed-gene-96.4 (interacts with) VaccDscaff1-augustus-gene-404.27	FALSE	interacts with	VaccDscaff29-processed-gene-96.4 (interacts with) VaccDscaff1-augustus-gene-404.27
-0.966353	584.568	Negative	interacts with	VaccDscaff15-processed-gene-138.5 (interacts with) VaccDscaff19-augustus-gene-9.16	FALSE	interacts with	VaccDscaff15-processed-gene-138.5 (interacts with) VaccDscaff19-augustus-gene-9.16
0.970926	105.345	Positive	interacts with	VaccDscaff15-processed-gene-138.5 (interacts with) VaccDscaff12-snap-gene-56.27	FALSE	interacts with	VaccDscaff15-processed-gene-138.5 (interacts with) VaccDscaff12-snap-gene-56.27
0.957659	259.345	Positive	interacts with	VaccDscaff29-processed-gene-96.4 (interacts with) VaccDscaff3-processed-gene-113.10	FALSE	interacts with	VaccDscaff29-processed-gene-96.4 (interacts with) VaccDscaff3-processed-gene-113.10
0.95133	170.999	Positive	interacts with	VaccDscaff12-snap-gene-292.31 (interacts with) VaccDscaff883-augustus-gene-0.6	FALSE	interacts with	VaccDscaff12-snap-gene-292.31 (interacts with) VaccDscaff883-augustus-gene-0.6
-0.951649	66.5204	Negative	interacts with	VaccDscaff12-snap-gene-292.31 (interacts with) VaccDscaff1236-augustus-gene-0.3	FALSE	interacts with	VaccDscaff12-snap-gene-292.31 (interacts with) VaccDscaff1236-augustus-gene-0.3
-0.965111	762	Negative	interacts with	VaccDscaff17-augustus-gene-368.24 (interacts with) VaccDscaff10-augustus-gene-93.17	FALSE	interacts with	VaccDscaff17-augustus-gene-368.24 (interacts with) VaccDscaff10-augustus-gene-93.17
0.959114	639.944	Positive	interacts with	VaccDscaff27-snap-gene-268.37 (interacts with) VaccDscaff21-augustus-gene-73.22	FALSE	interacts with	VaccDscaff27-snap-gene-268.37 (interacts with) VaccDscaff21-augustus-gene-73.22
-0.965231	78.1702	Negative	interacts with	VaccDscaff27-snap-gene-268.37 (interacts with) VaccDscaff34-augustus-gene-72.27	FALSE	interacts with	VaccDscaff27-snap-gene-268.37 (interacts with) VaccDscaff34-augustus-gene-72.27
0.983407	151.863	Positive	interacts with	VaccDscaff15-processed-gene-138.5 (interacts with) VaccDscaff24-augustus-gene-239.14	FALSE	interacts with	VaccDscaff15-processed-gene-138.5 (interacts with) VaccDscaff24-augustus-gene-239.14
0.953553	44.1962	Positive	interacts with	VaccDscaff12-snap-gene-292.31 (interacts with) VaccDscaff22-augustus-gene-46.36	FALSE	interacts with	VaccDscaff12-snap-gene-292.31 (interacts with) VaccDscaff22-augustus-gene-46.36
0.965405	762	Positive	interacts with	VaccDscaff65-processed-gene-6.3 (interacts with) VaccDscaff79-processed-gene-6.3	FALSE	interacts with	VaccDscaff65-processed-gene-6.3 (interacts with) VaccDscaff79-processed-gene-6.3
0.95429	587.986	Positive	interacts with	VaccDscaff3-augustus-gene-48.26 (interacts with) VaccDscaff15-processed-gene-138.5	FALSE	interacts with	VaccDscaff3-augustus-gene-48.26 (interacts with) VaccDscaff15-processed-gene-138.5
-0.959336	78.8251	Negative	interacts with	VaccDscaff3-augustus-gene-48.26 (interacts with) VaccDscaff21-augustus-gene-73.22	FALSE	interacts with	VaccDscaff3-augustus-gene-48.26 (interacts with) VaccDscaff21-augustus-gene-73.22
0.95018	780.397	Positive	interacts with	VaccDscaff38-processed-gene-283.17 (interacts with) VaccDscaff3-augustus-gene-6.45	FALSE	interacts with	VaccDscaff38-processed-gene-283.17 (interacts with) VaccDscaff3-augustus-gene-6.45
0.952355	1950.92	Positive	interacts with	VaccDscaff38-processed-gene-283.17 (interacts with) VaccDscaff21-augustus-gene-73.22	FALSE	interacts with	VaccDscaff38-processed-gene-283.17 (interacts with) VaccDscaff21-augustus-gene-73.22
0.963772	424.448	Positive	interacts with	VaccDscaff19-augustus-gene-43.41 (interacts with) VaccDscaff8-augustus-gene-46.29	FALSE	interacts with	VaccDscaff19-augustus-gene-43.41 (interacts with) VaccDscaff8-augustus-gene-46.29
-0.953268	107.182	Negative	interacts with	VaccDscaff38-processed-gene-283.17 (interacts with) VaccDscaff12-snap-gene-56.27	FALSE	interacts with	VaccDscaff38-processed-gene-283.17 (interacts with) VaccDscaff12-snap-gene-56.27
0.955322	110.877	Positive	interacts with	VaccDscaff46-augustus-gene-58.22 (interacts with) VaccDscaff1-augustus-gene-404.27	FALSE	interacts with	VaccDscaff46-augustus-gene-58.22 (interacts with) VaccDscaff1-augustus-gene-404.27
-0.963865	337.552	Negative	interacts with	VaccDscaff19-augustus-gene-43.41 (interacts with) VaccDscaff39-snap-gene-182.31	FALSE	interacts with	VaccDscaff19-augustus-gene-43.41 (interacts with) VaccDscaff39-snap-gene-182.31
-0.957335	116.005	Negative	interacts with	VaccDscaff38-processed-gene-283.17 (interacts with) VaccDscaff28-augustus-gene-182.19	FALSE	interacts with	VaccDscaff38-processed-gene-283.17 (interacts with) VaccDscaff28-augustus-gene-182.19
-0.95007	273.628	Negative	interacts with	VaccDscaff1-snap-gene-403.34 (interacts with) VaccDscaff883-augustus-gene-0.6	FALSE	interacts with	VaccDscaff1-snap-gene-403.34 (interacts with) VaccDscaff883-augustus-gene-0.6
0.958111	751.853	Positive	interacts with	VaccDscaff38-processed-gene-283.17 (interacts with) VaccDscaff27-snap-gene-117.30	FALSE	interacts with	VaccDscaff38-processed-gene-283.17 (interacts with) VaccDscaff27-snap-gene-117.30
-0.958974	130.769	Negative	interacts with	VaccDscaff38-processed-gene-283.17 (interacts with) VaccDscaff22-augustus-gene-46.36	FALSE	interacts with	VaccDscaff38-processed-gene-283.17 (interacts with) VaccDscaff22-augustus-gene-46.36
0.959467	27.3804	Positive	interacts with	VaccDscaff46-augustus-gene-58.22 (interacts with) VaccDscaff1236-augustus-gene-0.3	FALSE	interacts with	VaccDscaff46-augustus-gene-58.22 (interacts with) VaccDscaff1236-augustus-gene-0.3
-0.95465	164.466	Negative	interacts with	VaccDscaff1-snap-gene-403.34 (interacts with) VaccDscaff15-processed-gene-138.5	FALSE	interacts with	VaccDscaff1-snap-gene-403.34 (interacts with) VaccDscaff15-processed-gene-138.5
0.961465	375.347	Positive	interacts with	VaccDscaff38-processed-gene-283.17 (interacts with) VaccDscaff48-augustus-gene-100.32	FALSE	interacts with	VaccDscaff38-processed-gene-283.17 (interacts with) VaccDscaff48-augustus-gene-100.32
0.960973	39.6254	Positive	interacts with	VaccDscaff46-augustus-gene-58.22 (interacts with) VaccDscaff27-snap-gene-117.30	FALSE	interacts with	VaccDscaff46-augustus-gene-58.22 (interacts with) VaccDscaff27-snap-gene-117.30
0.954879	175.44	Positive	interacts with	VaccDscaff1-snap-gene-403.34 (interacts with) VaccDscaff38-processed-gene-283.17	FALSE	interacts with	VaccDscaff1-snap-gene-403.34 (interacts with) VaccDscaff38-processed-gene-283.17
0.962504	370.925	Positive	interacts with	VaccDscaff38-processed-gene-283.17 (interacts with) VaccDscaff13-augustus-gene-144.37	FALSE	interacts with	VaccDscaff38-processed-gene-283.17 (interacts with) VaccDscaff13-augustus-gene-144.37
-0.965188	93.2903	Negative	interacts with	VaccDscaff12-snap-gene-292.31 (interacts with) VaccDscaff27-snap-gene-117.30	FALSE	interacts with	VaccDscaff12-snap-gene-292.31 (interacts with) VaccDscaff27-snap-gene-117.30
0.955661	92.4333	Positive	interacts with	VaccDscaff1-snap-gene-403.34 (interacts with) VaccDscaff21-augustus-gene-73.22	FALSE	interacts with	VaccDscaff1-snap-gene-403.34 (interacts with) VaccDscaff21-augustus-gene-73.22
0.963817	158.432	Positive	interacts with	VaccDscaff38-processed-gene-283.17 (interacts with) VaccDscaff17-snap-gene-157.22	FALSE	interacts with	VaccDscaff38-processed-gene-283.17 (interacts with) VaccDscaff17-snap-gene-157.22
-0.977994	271.56	Negative	interacts with	VaccDscaff12-snap-gene-292.31 (interacts with) VaccDscaff38-processed-gene-283.17	FALSE	interacts with	VaccDscaff12-snap-gene-292.31 (interacts with) VaccDscaff38-processed-gene-283.17
-0.958231	141.527	Negative	interacts with	VaccDscaff1-snap-gene-403.34 (interacts with) VaccDscaff24-augustus-gene-239.14	FALSE	interacts with	VaccDscaff1-snap-gene-403.34 (interacts with) VaccDscaff24-augustus-gene-239.14
0.964987	547.54	Positive	interacts with	VaccDscaff38-processed-gene-283.17 (interacts with) VaccDscaff19-augustus-gene-5.38	FALSE	interacts with	VaccDscaff38-processed-gene-283.17 (interacts with) VaccDscaff19-augustus-gene-5.38
0.950198	60.3835	Positive	interacts with	VaccDscaff8-augustus-gene-334.48 (interacts with) VaccDscaff51-augustus-gene-16.34	FALSE	interacts with	VaccDscaff8-augustus-gene-334.48 (interacts with) VaccDscaff51-augustus-gene-16.34
-0.96351	118.082	Negative	interacts with	VaccDscaff46-augustus-gene-58.22 (interacts with) VaccDscaff15-processed-gene-138.5	FALSE	interacts with	VaccDscaff46-augustus-gene-58.22 (interacts with) VaccDscaff15-processed-gene-138.5
-0.951266	194.988	Negative	interacts with	VaccDscaff8-augustus-gene-334.48 (interacts with) VaccDscaff24-augustus-gene-239.14	FALSE	interacts with	VaccDscaff8-augustus-gene-334.48 (interacts with) VaccDscaff24-augustus-gene-239.14
0.957179	248.806	Positive	interacts with	VaccDscaff8-augustus-gene-334.48 (interacts with) VaccDscaff38-processed-gene-283.17	FALSE	interacts with	VaccDscaff8-augustus-gene-334.48 (interacts with) VaccDscaff38-processed-gene-283.17
0.965648	86.0345	Positive	interacts with	VaccDscaff8-augustus-gene-334.48 (interacts with) VaccDscaff19-augustus-gene-5.38	FALSE	interacts with	VaccDscaff8-augustus-gene-334.48 (interacts with) VaccDscaff19-augustus-gene-5.38
0.966467	44.0386	Positive	interacts with	VaccDscaff46-augustus-gene-58.22 (interacts with) VaccDscaff42-augustus-gene-12.25	FALSE	interacts with	VaccDscaff46-augustus-gene-58.22 (interacts with) VaccDscaff42-augustus-gene-12.25
-0.954396	110.076	Negative	interacts with	VaccDscaff15-processed-gene-324.5 (interacts with) VaccDscaff24-augustus-gene-239.14	FALSE	interacts with	VaccDscaff15-processed-gene-324.5 (interacts with) VaccDscaff24-augustus-gene-239.14
-0.966573	55.1684	Negative	interacts with	VaccDscaff46-augustus-gene-58.22 (interacts with) VaccDscaff883-augustus-gene-0.6	FALSE	interacts with	VaccDscaff46-augustus-gene-58.22 (interacts with) VaccDscaff883-augustus-gene-0.6
0.966651	29.8804	Positive	interacts with	VaccDscaff46-augustus-gene-58.22 (interacts with) VaccDscaff51-augustus-gene-16.34	FALSE	interacts with	VaccDscaff46-augustus-gene-58.22 (interacts with) VaccDscaff51-augustus-gene-16.34
-0.955882	118.145	Negative	interacts with	VaccDscaff15-processed-gene-324.5 (interacts with) VaccDscaff15-processed-gene-138.5	FALSE	interacts with	VaccDscaff15-processed-gene-324.5 (interacts with) VaccDscaff15-processed-gene-138.5
0.950708	48.0577	Positive	interacts with	VaccDscaff3-augustus-gene-174.24 (interacts with) VaccDscaff51-augustus-gene-16.34	FALSE	interacts with	VaccDscaff3-augustus-gene-174.24 (interacts with) VaccDscaff51-augustus-gene-16.34
-0.972729	286.569	Negative	interacts with	VaccDscaff38-processed-gene-283.17 (interacts with) VaccDscaff883-augustus-gene-0.6	FALSE	interacts with	VaccDscaff38-processed-gene-283.17 (interacts with) VaccDscaff883-augustus-gene-0.6
0.951363	45.636	Positive	interacts with	VaccDscaff3-augustus-gene-174.24 (interacts with) VaccDscaff17-snap-gene-157.22	FALSE	interacts with	VaccDscaff3-augustus-gene-174.24 (interacts with) VaccDscaff17-snap-gene-157.22
0.972902	406.629	Positive	interacts with	VaccDscaff38-processed-gene-283.17 (interacts with) VaccDscaff19-augustus-gene-9.16	FALSE	interacts with	VaccDscaff38-processed-gene-283.17 (interacts with) VaccDscaff19-augustus-gene-9.16
0.959006	116.449	Positive	interacts with	VaccDscaff15-processed-gene-324.5 (interacts with) VaccDscaff38-processed-gene-283.17	FALSE	interacts with	VaccDscaff15-processed-gene-324.5 (interacts with) VaccDscaff38-processed-gene-283.17
0.968581	31.981	Positive	interacts with	VaccDscaff46-augustus-gene-58.22 (interacts with) VaccDscaff32-augustus-gene-315.40	FALSE	interacts with	VaccDscaff46-augustus-gene-58.22 (interacts with) VaccDscaff32-augustus-gene-315.40
0.953957	292.245	Positive	interacts with	VaccDscaff3-augustus-gene-174.24 (interacts with) VaccDscaff38-processed-gene-283.17	FALSE	interacts with	VaccDscaff3-augustus-gene-174.24 (interacts with) VaccDscaff38-processed-gene-283.17
-0.968643	27.9952	Negative	interacts with	VaccDscaff46-augustus-gene-58.22 (interacts with) VaccDscaff5-augustus-gene-320.25	FALSE	interacts with	VaccDscaff46-augustus-gene-58.22 (interacts with) VaccDscaff5-augustus-gene-320.25
0.959299	29.575	Positive	interacts with	VaccDscaff15-processed-gene-324.5 (interacts with) VaccDscaff37-augustus-gene-297.17	FALSE	interacts with	VaccDscaff15-processed-gene-324.5 (interacts with) VaccDscaff37-augustus-gene-297.17
0.979235	68.9392	Positive	interacts with	VaccDscaff38-processed-gene-283.17 (interacts with) VaccDscaff1236-augustus-gene-0.3	FALSE	interacts with	VaccDscaff38-processed-gene-283.17 (interacts with) VaccDscaff1236-augustus-gene-0.3
-0.969269	16.7702	Negative	interacts with	VaccDscaff46-augustus-gene-58.22 (interacts with) VaccDscaff22-augustus-gene-46.36	FALSE	interacts with	VaccDscaff46-augustus-gene-58.22 (interacts with) VaccDscaff22-augustus-gene-46.36
0.965346	112.633	Positive	interacts with	VaccDscaff15-processed-gene-324.5 (interacts with) VaccDscaff19-augustus-gene-9.16	FALSE	interacts with	VaccDscaff15-processed-gene-324.5 (interacts with) VaccDscaff19-augustus-gene-9.16
0.965369	113.983	Positive	interacts with	VaccDscaff3-augustus-gene-174.24 (interacts with) VaccDscaff42-augustus-gene-12.25	FALSE	interacts with	VaccDscaff3-augustus-gene-174.24 (interacts with) VaccDscaff42-augustus-gene-12.25
0.975193	56.6118	Positive	interacts with	VaccDscaff15-processed-gene-324.5 (interacts with) VaccDscaff28-augustus-gene-340.36	FALSE	interacts with	VaccDscaff15-processed-gene-324.5 (interacts with) VaccDscaff28-augustus-gene-340.36
0.965744	77.3343	Positive	interacts with	VaccDscaff3-augustus-gene-174.24 (interacts with) VaccDscaff32-augustus-gene-315.40	FALSE	interacts with	VaccDscaff3-augustus-gene-174.24 (interacts with) VaccDscaff32-augustus-gene-315.40
-0.98454	93.3285	Negative	interacts with	VaccDscaff38-processed-gene-283.17 (interacts with) VaccDscaff24-augustus-gene-239.14	FALSE	interacts with	VaccDscaff38-processed-gene-283.17 (interacts with) VaccDscaff24-augustus-gene-239.14
-0.976688	86.5372	Negative	interacts with	VaccDscaff46-augustus-gene-58.22 (interacts with) VaccDscaff24-augustus-gene-239.14	FALSE	interacts with	VaccDscaff46-augustus-gene-58.22 (interacts with) VaccDscaff24-augustus-gene-239.14
-0.984964	144.42	Negative	interacts with	VaccDscaff38-processed-gene-283.17 (interacts with) VaccDscaff15-processed-gene-138.5	FALSE	interacts with	VaccDscaff38-processed-gene-283.17 (interacts with) VaccDscaff15-processed-gene-138.5
0.976815	97.9986	Positive	interacts with	VaccDscaff46-augustus-gene-58.22 (interacts with) VaccDscaff38-processed-gene-283.17	FALSE	interacts with	VaccDscaff46-augustus-gene-58.22 (interacts with) VaccDscaff38-processed-gene-283.17
0.95285	38.6326	Positive	interacts with	VaccDscaff22-augustus-gene-324.29 (interacts with) VaccDscaff30-processed-gene-305.28	FALSE	interacts with	VaccDscaff22-augustus-gene-324.29 (interacts with) VaccDscaff30-processed-gene-305.28
-0.951495	78.0582	Negative	interacts with	VaccDscaff34-augustus-gene-26.31 (interacts with) VaccDscaff27-snap-gene-117.30	FALSE	interacts with	VaccDscaff34-augustus-gene-26.31 (interacts with) VaccDscaff27-snap-gene-117.30
0.951604	41.635	Positive	interacts with	VaccDscaff34-augustus-gene-26.31 (interacts with) VaccDscaff22-augustus-gene-46.36	FALSE	interacts with	VaccDscaff34-augustus-gene-26.31 (interacts with) VaccDscaff22-augustus-gene-46.36
0.951522	54.1142	Positive	interacts with	VaccDscaff3-snap-gene-35.41 (interacts with) VaccDscaff15-augustus-gene-249.30	FALSE	interacts with	VaccDscaff3-snap-gene-35.41 (interacts with) VaccDscaff15-augustus-gene-249.30
0.980489	37.0118	Positive	interacts with	VaccDscaff46-augustus-gene-58.22 (interacts with) VaccDscaff13-augustus-gene-144.37	FALSE	interacts with	VaccDscaff46-augustus-gene-58.22 (interacts with) VaccDscaff13-augustus-gene-144.37
0.954694	37.3364	Positive	interacts with	VaccDscaff22-augustus-gene-324.29 (interacts with) VaccDscaff42-augustus-gene-12.25	FALSE	interacts with	VaccDscaff22-augustus-gene-324.29 (interacts with) VaccDscaff42-augustus-gene-12.25
0.953531	34.2364	Positive	interacts with	VaccDscaff3-snap-gene-35.41 (interacts with) VaccDscaff17-snap-gene-157.22	FALSE	interacts with	VaccDscaff3-snap-gene-35.41 (interacts with) VaccDscaff17-snap-gene-157.22
0.954433	334.365	Positive	interacts with	VaccDscaff3-snap-gene-35.41 (interacts with) VaccDscaff21-augustus-gene-73.22	FALSE	interacts with	VaccDscaff3-snap-gene-35.41 (interacts with) VaccDscaff21-augustus-gene-73.22
-0.957652	87.1228	Negative	interacts with	VaccDscaff22-augustus-gene-324.29 (interacts with) VaccDscaff24-augustus-gene-239.14	FALSE	interacts with	VaccDscaff22-augustus-gene-324.29 (interacts with) VaccDscaff24-augustus-gene-239.14
0.95549	324.218	Positive	interacts with	VaccDscaff34-augustus-gene-26.31 (interacts with) VaccDscaff15-processed-gene-138.5	FALSE	interacts with	VaccDscaff34-augustus-gene-26.31 (interacts with) VaccDscaff15-processed-gene-138.5
-0.955762	31.7603	Negative	interacts with	VaccDscaff3-snap-gene-35.41 (interacts with) VaccDscaff22-augustus-gene-46.36	FALSE	interacts with	VaccDscaff3-snap-gene-35.41 (interacts with) VaccDscaff22-augustus-gene-46.36
-0.952846	17.0987	Negative	interacts with	VaccDscaff31-augustus-gene-339.25 (interacts with) VaccDscaff17-snap-gene-157.22	FALSE	interacts with	VaccDscaff31-augustus-gene-339.25 (interacts with) VaccDscaff17-snap-gene-157.22
-0.956464	128.296	Negative	interacts with	VaccDscaff3-snap-gene-35.41 (interacts with) VaccDscaff1-augustus-gene-341.27	FALSE	interacts with	VaccDscaff3-snap-gene-35.41 (interacts with) VaccDscaff1-augustus-gene-341.27
-0.953456	43.6633	Negative	interacts with	VaccDscaff31-augustus-gene-339.25 (interacts with) VaccDscaff48-augustus-gene-100.32	FALSE	interacts with	VaccDscaff31-augustus-gene-339.25 (interacts with) VaccDscaff48-augustus-gene-100.32
-0.957856	89.1182	Negative	interacts with	VaccDscaff34-augustus-gene-26.31 (interacts with) VaccDscaff13-augustus-gene-144.37	FALSE	interacts with	VaccDscaff34-augustus-gene-26.31 (interacts with) VaccDscaff13-augustus-gene-144.37
0.957356	160.512	Positive	interacts with	VaccDscaff3-snap-gene-35.41 (interacts with) VaccDscaff4-augustus-gene-50.29	FALSE	interacts with	VaccDscaff3-snap-gene-35.41 (interacts with) VaccDscaff4-augustus-gene-50.29
0.958599	14.7294	Positive	interacts with	VaccDscaff22-augustus-gene-324.29 (interacts with) VaccDscaff17-snap-gene-157.22	FALSE	interacts with	VaccDscaff22-augustus-gene-324.29 (interacts with) VaccDscaff17-snap-gene-157.22
-0.955145	33.7392	Negative	interacts with	VaccDscaff31-augustus-gene-339.25 (interacts with) VaccDscaff5-augustus-gene-381.33	FALSE	interacts with	VaccDscaff31-augustus-gene-339.25 (interacts with) VaccDscaff5-augustus-gene-381.33
0.965805	162.498	Positive	interacts with	VaccDscaff34-augustus-gene-26.31 (interacts with) VaccDscaff883-augustus-gene-0.6	FALSE	interacts with	VaccDscaff34-augustus-gene-26.31 (interacts with) VaccDscaff883-augustus-gene-0.6
0.962099	62.4255	Positive	interacts with	VaccDscaff3-snap-gene-35.41 (interacts with) VaccDscaff13-augustus-gene-144.37	FALSE	interacts with	VaccDscaff3-snap-gene-35.41 (interacts with) VaccDscaff13-augustus-gene-144.37
0.955764	31.7626	Positive	interacts with	VaccDscaff31-augustus-gene-339.25 (interacts with) VaccDscaff5-augustus-gene-320.25	FALSE	interacts with	VaccDscaff31-augustus-gene-339.25 (interacts with) VaccDscaff5-augustus-gene-320.25
0.960235	46.7439	Positive	interacts with	VaccDscaff22-augustus-gene-324.29 (interacts with) VaccDscaff3-augustus-gene-6.45	FALSE	interacts with	VaccDscaff22-augustus-gene-324.29 (interacts with) VaccDscaff3-augustus-gene-6.45
0.963108	34.6808	Positive	interacts with	VaccDscaff3-snap-gene-35.41 (interacts with) VaccDscaff11-augustus-gene-46.23	FALSE	interacts with	VaccDscaff3-snap-gene-35.41 (interacts with) VaccDscaff11-augustus-gene-46.23
-0.961396	91.245	Negative	interacts with	VaccDscaff22-augustus-gene-324.29 (interacts with) VaccDscaff15-processed-gene-138.5	FALSE	interacts with	VaccDscaff22-augustus-gene-324.29 (interacts with) VaccDscaff15-processed-gene-138.5
0.963779	20.5811	Positive	interacts with	VaccDscaff3-snap-gene-35.41 (interacts with) VaccDscaff22-processed-gene-85.11	FALSE	interacts with	VaccDscaff3-snap-gene-35.41 (interacts with) VaccDscaff22-processed-gene-85.11
0.964231	26.1722	Positive	interacts with	VaccDscaff3-snap-gene-35.41 (interacts with) VaccDscaff43-augustus-gene-237.30	FALSE	interacts with	VaccDscaff3-snap-gene-35.41 (interacts with) VaccDscaff43-augustus-gene-237.30
0.961286	46.8844	Positive	interacts with	VaccDscaff31-augustus-gene-339.25 (interacts with) VaccDscaff1-augustus-gene-341.27	FALSE	interacts with	VaccDscaff31-augustus-gene-339.25 (interacts with) VaccDscaff1-augustus-gene-341.27
-0.960417	762	Negative	interacts with	VaccDscaff30-processed-gene-101.3 (interacts with) VaccDscaff10-augustus-gene-93.17	FALSE	interacts with	VaccDscaff30-processed-gene-101.3 (interacts with) VaccDscaff10-augustus-gene-93.17
0.964537	126.235	Positive	interacts with	VaccDscaff3-snap-gene-35.41 (interacts with) VaccDscaff24-snap-gene-356.29	FALSE	interacts with	VaccDscaff3-snap-gene-35.41 (interacts with) VaccDscaff24-snap-gene-356.29
-0.962092	113.087	Negative	interacts with	VaccDscaff31-augustus-gene-339.25 (interacts with) VaccDscaff1-augustus-gene-404.27	FALSE	interacts with	VaccDscaff31-augustus-gene-339.25 (interacts with) VaccDscaff1-augustus-gene-404.27
-0.967087	92.0942	Negative	interacts with	VaccDscaff3-snap-gene-35.41 (interacts with) VaccDscaff883-augustus-gene-0.6	FALSE	interacts with	VaccDscaff3-snap-gene-35.41 (interacts with) VaccDscaff883-augustus-gene-0.6
-0.964542	36.2352	Negative	interacts with	VaccDscaff31-augustus-gene-339.25 (interacts with) VaccDscaff27-snap-gene-117.30	FALSE	interacts with	VaccDscaff31-augustus-gene-339.25 (interacts with) VaccDscaff27-snap-gene-117.30
0.97024	90.1984	Positive	interacts with	VaccDscaff3-snap-gene-35.41 (interacts with) VaccDscaff19-augustus-gene-5.38	FALSE	interacts with	VaccDscaff3-snap-gene-35.41 (interacts with) VaccDscaff19-augustus-gene-5.38
0.956302	150.874	Positive	interacts with	VaccDscaff40-augustus-gene-250.29 (interacts with) VaccDscaff24-augustus-gene-239.14	FALSE	interacts with	VaccDscaff40-augustus-gene-250.29 (interacts with) VaccDscaff24-augustus-gene-239.14
0.970444	21.8362	Positive	interacts with	VaccDscaff3-snap-gene-35.41 (interacts with) VaccDscaff1236-augustus-gene-0.3	FALSE	interacts with	VaccDscaff3-snap-gene-35.41 (interacts with) VaccDscaff1236-augustus-gene-0.3
-0.96008	177.62	Negative	interacts with	VaccDscaff40-augustus-gene-250.29 (interacts with) VaccDscaff38-processed-gene-283.17	FALSE	interacts with	VaccDscaff40-augustus-gene-250.29 (interacts with) VaccDscaff38-processed-gene-283.17
0.97145	93.2297	Positive	interacts with	VaccDscaff3-snap-gene-35.41 (interacts with) VaccDscaff48-augustus-gene-100.32	FALSE	interacts with	VaccDscaff3-snap-gene-35.41 (interacts with) VaccDscaff48-augustus-gene-100.32
-0.968591	56.1411	Negative	interacts with	VaccDscaff31-augustus-gene-339.25 (interacts with) VaccDscaff19-augustus-gene-9.16	FALSE	interacts with	VaccDscaff31-augustus-gene-339.25 (interacts with) VaccDscaff19-augustus-gene-9.16
0.966008	167.106	Positive	interacts with	VaccDscaff40-augustus-gene-250.29 (interacts with) VaccDscaff15-processed-gene-138.5	FALSE	interacts with	VaccDscaff40-augustus-gene-250.29 (interacts with) VaccDscaff15-processed-gene-138.5
0.968915	41.3577	Positive	interacts with	VaccDscaff31-augustus-gene-339.25 (interacts with) VaccDscaff883-augustus-gene-0.6	FALSE	interacts with	VaccDscaff31-augustus-gene-339.25 (interacts with) VaccDscaff883-augustus-gene-0.6
0.965038	30.669	Positive	interacts with	VaccDscaff22-augustus-gene-324.29 (interacts with) VaccDscaff48-augustus-gene-100.32	FALSE	interacts with	VaccDscaff22-augustus-gene-324.29 (interacts with) VaccDscaff48-augustus-gene-100.32
0.972457	107.42	Positive	interacts with	VaccDscaff3-snap-gene-35.41 (interacts with) VaccDscaff19-augustus-gene-9.16	FALSE	interacts with	VaccDscaff3-snap-gene-35.41 (interacts with) VaccDscaff19-augustus-gene-9.16
-0.950586	62.7903	Negative	interacts with	VaccDscaff16-snap-gene-178.26 (interacts with) VaccDscaff10-augustus-gene-93.17	FALSE	interacts with	VaccDscaff16-snap-gene-178.26 (interacts with) VaccDscaff10-augustus-gene-93.17
-0.969215	45.3144	Negative	interacts with	VaccDscaff31-augustus-gene-339.25 (interacts with) VaccDscaff13-augustus-gene-144.37	FALSE	interacts with	VaccDscaff31-augustus-gene-339.25 (interacts with) VaccDscaff13-augustus-gene-144.37
0.966968	38.6038	Positive	interacts with	VaccDscaff22-augustus-gene-324.29 (interacts with) VaccDscaff27-snap-gene-117.30	FALSE	interacts with	VaccDscaff22-augustus-gene-324.29 (interacts with) VaccDscaff27-snap-gene-117.30
0.972959	34.6535	Positive	interacts with	VaccDscaff3-snap-gene-35.41 (interacts with) VaccDscaff15-snap-gene-54.21	FALSE	interacts with	VaccDscaff3-snap-gene-35.41 (interacts with) VaccDscaff15-snap-gene-54.21
0.975612	71.6516	Positive	interacts with	VaccDscaff3-snap-gene-35.41 (interacts with) VaccDscaff28-augustus-gene-340.36	FALSE	interacts with	VaccDscaff3-snap-gene-35.41 (interacts with) VaccDscaff28-augustus-gene-340.36
0.969742	13.3637	Positive	interacts with	VaccDscaff31-augustus-gene-339.25 (interacts with) VaccDscaff22-augustus-gene-46.36	FALSE	interacts with	VaccDscaff31-augustus-gene-339.25 (interacts with) VaccDscaff22-augustus-gene-46.36
0.951816	58.9508	Positive	interacts with	VaccDscaff16-snap-gene-178.26 (interacts with) VaccDscaff1236-augustus-gene-0.3	FALSE	interacts with	VaccDscaff16-snap-gene-178.26 (interacts with) VaccDscaff1236-augustus-gene-0.3
-0.970057	50.2454	Negative	interacts with	VaccDscaff31-augustus-gene-339.25 (interacts with) VaccDscaff28-augustus-gene-340.36	FALSE	interacts with	VaccDscaff31-augustus-gene-339.25 (interacts with) VaccDscaff28-augustus-gene-340.36
-0.968623	36.6906	Negative	interacts with	VaccDscaff22-augustus-gene-324.29 (interacts with) VaccDscaff1-augustus-gene-341.27	FALSE	interacts with	VaccDscaff22-augustus-gene-324.29 (interacts with) VaccDscaff1-augustus-gene-341.27
0.96959	17.9996	Positive	interacts with	VaccDscaff22-augustus-gene-324.29 (interacts with) VaccDscaff1236-augustus-gene-0.3	FALSE	interacts with	VaccDscaff22-augustus-gene-324.29 (interacts with) VaccDscaff1236-augustus-gene-0.3
0.97597	77.4438	Positive	interacts with	VaccDscaff3-snap-gene-35.41 (interacts with) VaccDscaff36-augustus-gene-269.26	FALSE	interacts with	VaccDscaff3-snap-gene-35.41 (interacts with) VaccDscaff36-augustus-gene-269.26
0.969997	42.1665	Positive	interacts with	VaccDscaff22-augustus-gene-324.29 (interacts with) VaccDscaff28-augustus-gene-340.36	FALSE	interacts with	VaccDscaff22-augustus-gene-324.29 (interacts with) VaccDscaff28-augustus-gene-340.36
0.970424	77.9699	Positive	interacts with	VaccDscaff22-augustus-gene-324.29 (interacts with) VaccDscaff38-processed-gene-283.17	FALSE	interacts with	VaccDscaff22-augustus-gene-324.29 (interacts with) VaccDscaff38-processed-gene-283.17
0.977186	72.1321	Positive	interacts with	VaccDscaff31-augustus-gene-339.25 (interacts with) VaccDscaff24-augustus-gene-239.14	FALSE	interacts with	VaccDscaff31-augustus-gene-339.25 (interacts with) VaccDscaff24-augustus-gene-239.14
0.970921	25.882	Positive	interacts with	VaccDscaff22-augustus-gene-324.29 (interacts with) VaccDscaff5-augustus-gene-381.33	FALSE	interacts with	VaccDscaff22-augustus-gene-324.29 (interacts with) VaccDscaff5-augustus-gene-381.33
0.954874	125.173	Positive	interacts with	VaccDscaff16-snap-gene-178.26 (interacts with) VaccDscaff19-augustus-gene-9.16	FALSE	interacts with	VaccDscaff16-snap-gene-178.26 (interacts with) VaccDscaff19-augustus-gene-9.16
0.978135	87.578	Positive	interacts with	VaccDscaff31-augustus-gene-339.25 (interacts with) VaccDscaff15-processed-gene-138.5	FALSE	interacts with	VaccDscaff31-augustus-gene-339.25 (interacts with) VaccDscaff15-processed-gene-138.5
-0.975166	39.4562	Negative	interacts with	VaccDscaff22-augustus-gene-324.29 (interacts with) VaccDscaff883-augustus-gene-0.6	FALSE	interacts with	VaccDscaff22-augustus-gene-324.29 (interacts with) VaccDscaff883-augustus-gene-0.6
0.978157	41.1656	Positive	interacts with	VaccDscaff22-augustus-gene-324.29 (interacts with) VaccDscaff19-augustus-gene-9.16	FALSE	interacts with	VaccDscaff22-augustus-gene-324.29 (interacts with) VaccDscaff19-augustus-gene-9.16
-0.950401	17.143	Negative	interacts with	VaccDscaff28-processed-gene-13.5 (interacts with) VaccDscaff17-snap-gene-157.22	FALSE	interacts with	VaccDscaff28-processed-gene-13.5 (interacts with) VaccDscaff17-snap-gene-157.22
0.956659	284.201	Positive	interacts with	VaccDscaff16-snap-gene-178.26 (interacts with) VaccDscaff38-processed-gene-283.17	FALSE	interacts with	VaccDscaff16-snap-gene-178.26 (interacts with) VaccDscaff38-processed-gene-283.17
-0.97966	15.5368	Negative	interacts with	VaccDscaff31-augustus-gene-339.25 (interacts with) VaccDscaff1236-augustus-gene-0.3	FALSE	interacts with	VaccDscaff31-augustus-gene-339.25 (interacts with) VaccDscaff1236-augustus-gene-0.3
-0.979701	73.4854	Negative	interacts with	VaccDscaff31-augustus-gene-339.25 (interacts with) VaccDscaff38-processed-gene-283.17	FALSE	interacts with	VaccDscaff31-augustus-gene-339.25 (interacts with) VaccDscaff38-processed-gene-283.17
0.958665	74.4425	Positive	interacts with	VaccDscaff16-snap-gene-178.26 (interacts with) VaccDscaff42-augustus-gene-12.25	FALSE	interacts with	VaccDscaff16-snap-gene-178.26 (interacts with) VaccDscaff42-augustus-gene-12.25
-0.953854	36.1544	Negative	interacts with	VaccDscaff28-processed-gene-13.5 (interacts with) VaccDscaff30-processed-gene-305.28	FALSE	interacts with	VaccDscaff28-processed-gene-13.5 (interacts with) VaccDscaff30-processed-gene-305.28
-0.981743	42.5304	Negative	interacts with	VaccDscaff3-snap-gene-35.41 (interacts with) VaccDscaff24-augustus-gene-239.14	FALSE	interacts with	VaccDscaff3-snap-gene-35.41 (interacts with) VaccDscaff24-augustus-gene-239.14
-0.955109	33.2484	Negative	interacts with	VaccDscaff28-processed-gene-13.5 (interacts with) VaccDscaff32-augustus-gene-315.40	FALSE	interacts with	VaccDscaff28-processed-gene-13.5 (interacts with) VaccDscaff32-augustus-gene-315.40
0.95967	85.7621	Positive	interacts with	VaccDscaff16-snap-gene-178.26 (interacts with) VaccDscaff48-augustus-gene-100.32	FALSE	interacts with	VaccDscaff16-snap-gene-178.26 (interacts with) VaccDscaff48-augustus-gene-100.32
-0.956151	51.513	Negative	interacts with	VaccDscaff28-processed-gene-13.5 (interacts with) VaccDscaff28-augustus-gene-340.36	FALSE	interacts with	VaccDscaff28-processed-gene-13.5 (interacts with) VaccDscaff28-augustus-gene-340.36
-0.956781	61.4995	Negative	interacts with	VaccDscaff28-processed-gene-13.5 (interacts with) VaccDscaff19-augustus-gene-9.16	FALSE	interacts with	VaccDscaff28-processed-gene-13.5 (interacts with) VaccDscaff19-augustus-gene-9.16
-0.985765	53.313	Negative	interacts with	VaccDscaff3-snap-gene-35.41 (interacts with) VaccDscaff15-processed-gene-138.5	FALSE	interacts with	VaccDscaff3-snap-gene-35.41 (interacts with) VaccDscaff15-processed-gene-138.5
-0.957967	34.265	Negative	interacts with	VaccDscaff28-processed-gene-13.5 (interacts with) VaccDscaff5-augustus-gene-381.33	FALSE	interacts with	VaccDscaff28-processed-gene-13.5 (interacts with) VaccDscaff5-augustus-gene-381.33
0.950807	28.3735	Positive	interacts with	VaccDscaff43-augustus-gene-262.23 (interacts with) VaccDscaff1236-augustus-gene-0.3	FALSE	interacts with	VaccDscaff43-augustus-gene-262.23 (interacts with) VaccDscaff1236-augustus-gene-0.3
0.987491	41.1247	Positive	interacts with	VaccDscaff3-snap-gene-35.41 (interacts with) VaccDscaff199-augustus-gene-1.37	FALSE	interacts with	VaccDscaff3-snap-gene-35.41 (interacts with) VaccDscaff199-augustus-gene-1.37
0.951531	42.6067	Positive	interacts with	VaccDscaff43-augustus-gene-262.23 (interacts with) VaccDscaff32-augustus-gene-315.40	FALSE	interacts with	VaccDscaff43-augustus-gene-262.23 (interacts with) VaccDscaff32-augustus-gene-315.40
0.958697	99.6934	Positive	interacts with	VaccDscaff28-processed-gene-13.5 (interacts with) VaccDscaff15-processed-gene-138.5	FALSE	interacts with	VaccDscaff28-processed-gene-13.5 (interacts with) VaccDscaff15-processed-gene-138.5
0.952598	79.7204	Positive	interacts with	VaccDscaff43-augustus-gene-262.23 (interacts with) VaccDscaff37-augustus-gene-297.17	FALSE	interacts with	VaccDscaff43-augustus-gene-262.23 (interacts with) VaccDscaff37-augustus-gene-297.17
0.995343	42.172	Positive	interacts with	VaccDscaff3-snap-gene-35.41 (interacts with) VaccDscaff38-processed-gene-283.17	FALSE	interacts with	VaccDscaff3-snap-gene-35.41 (interacts with) VaccDscaff38-processed-gene-283.17
-0.960317	43.7781	Negative	interacts with	VaccDscaff28-processed-gene-13.5 (interacts with) VaccDscaff13-augustus-gene-144.37	FALSE	interacts with	VaccDscaff28-processed-gene-13.5 (interacts with) VaccDscaff13-augustus-gene-144.37
0.966031	58.9195	Positive	interacts with	VaccDscaff16-snap-gene-178.26 (interacts with) VaccDscaff32-augustus-gene-315.40	FALSE	interacts with	VaccDscaff16-snap-gene-178.26 (interacts with) VaccDscaff32-augustus-gene-315.40
0.950284	23.0385	Positive	interacts with	VaccDscaff14-processed-gene-342.28 (interacts with) VaccDscaff5-augustus-gene-320.25	FALSE	interacts with	VaccDscaff14-processed-gene-342.28 (interacts with) VaccDscaff5-augustus-gene-320.25
0.954667	45.799	Positive	interacts with	VaccDscaff43-augustus-gene-262.23 (interacts with) VaccDscaff30-processed-gene-305.28	FALSE	interacts with	VaccDscaff43-augustus-gene-262.23 (interacts with) VaccDscaff30-processed-gene-305.28
-0.960694	18.9076	Negative	interacts with	VaccDscaff28-processed-gene-13.5 (interacts with) VaccDscaff1236-augustus-gene-0.3	FALSE	interacts with	VaccDscaff28-processed-gene-13.5 (interacts with) VaccDscaff1236-augustus-gene-0.3
0.962283	85.5559	Positive	interacts with	VaccDscaff28-processed-gene-13.5 (interacts with) VaccDscaff24-augustus-gene-239.14	FALSE	interacts with	VaccDscaff28-processed-gene-13.5 (interacts with) VaccDscaff24-augustus-gene-239.14
0.950305	93.8776	Positive	interacts with	VaccDscaff17-augustus-gene-368.23 (interacts with) VaccDscaff27-snap-gene-117.30	FALSE	interacts with	VaccDscaff17-augustus-gene-368.23 (interacts with) VaccDscaff27-snap-gene-117.30
-0.9524	58.4483	Negative	interacts with	VaccDscaff14-processed-gene-342.28 (interacts with) VaccDscaff28-augustus-gene-340.36	FALSE	interacts with	VaccDscaff14-processed-gene-342.28 (interacts with) VaccDscaff28-augustus-gene-340.36
0.956056	145.84	Positive	interacts with	VaccDscaff43-augustus-gene-262.23 (interacts with) VaccDscaff2-augustus-gene-417.26	FALSE	interacts with	VaccDscaff43-augustus-gene-262.23 (interacts with) VaccDscaff2-augustus-gene-417.26
0.953086	129.212	Positive	interacts with	VaccDscaff17-augustus-gene-368.23 (interacts with) VaccDscaff3-augustus-gene-6.45	FALSE	interacts with	VaccDscaff17-augustus-gene-368.23 (interacts with) VaccDscaff3-augustus-gene-6.45
-0.952514	38.3393	Negative	interacts with	VaccDscaff14-processed-gene-342.28 (interacts with) VaccDscaff4-augustus-gene-50.29	FALSE	interacts with	VaccDscaff14-processed-gene-342.28 (interacts with) VaccDscaff4-augustus-gene-50.29
0.953926	56.4102	Positive	interacts with	VaccDscaff17-augustus-gene-368.23 (interacts with) VaccDscaff5-augustus-gene-381.33	FALSE	interacts with	VaccDscaff17-augustus-gene-368.23 (interacts with) VaccDscaff5-augustus-gene-381.33
-0.953384	25.2671	Negative	interacts with	VaccDscaff14-processed-gene-342.28 (interacts with) VaccDscaff5-augustus-gene-381.33	FALSE	interacts with	VaccDscaff14-processed-gene-342.28 (interacts with) VaccDscaff5-augustus-gene-381.33
0.959242	39.6235	Positive	interacts with	VaccDscaff43-augustus-gene-262.23 (interacts with) VaccDscaff42-augustus-gene-12.25	FALSE	interacts with	VaccDscaff43-augustus-gene-262.23 (interacts with) VaccDscaff42-augustus-gene-12.25
-0.963368	35.9327	Negative	interacts with	VaccDscaff28-processed-gene-13.5 (interacts with) VaccDscaff42-augustus-gene-12.25	FALSE	interacts with	VaccDscaff28-processed-gene-13.5 (interacts with) VaccDscaff42-augustus-gene-12.25
-0.954189	136.378	Negative	interacts with	VaccDscaff14-processed-gene-342.28 (interacts with) VaccDscaff6-augustus-gene-424.17	FALSE	interacts with	VaccDscaff14-processed-gene-342.28 (interacts with) VaccDscaff6-augustus-gene-424.17
0.960963	30.2692	Positive	interacts with	VaccDscaff43-augustus-gene-262.23 (interacts with) VaccDscaff5-augustus-gene-381.33	FALSE	interacts with	VaccDscaff43-augustus-gene-262.23 (interacts with) VaccDscaff5-augustus-gene-381.33
0.954683	18.6428	Positive	interacts with	VaccDscaff14-processed-gene-342.28 (interacts with) VaccDscaff18-processed-gene-145.12	FALSE	interacts with	VaccDscaff14-processed-gene-342.28 (interacts with) VaccDscaff18-processed-gene-145.12
-0.966445	285.751	Negative	interacts with	VaccDscaff17-augustus-gene-368.23 (interacts with) VaccDscaff883-augustus-gene-0.6	FALSE	interacts with	VaccDscaff17-augustus-gene-368.23 (interacts with) VaccDscaff883-augustus-gene-0.6
-0.956114	32.1615	Negative	interacts with	VaccDscaff14-processed-gene-342.28 (interacts with) VaccDscaff32-augustus-gene-315.40	FALSE	interacts with	VaccDscaff14-processed-gene-342.28 (interacts with) VaccDscaff32-augustus-gene-315.40
-0.950315	428.634	Negative	interacts with	VaccDscaff4-snap-gene-391.33 (interacts with) VaccDscaff20-augustus-gene-10.33	FALSE	interacts with	VaccDscaff4-snap-gene-391.33 (interacts with) VaccDscaff20-augustus-gene-10.33
-0.962749	36.1771	Negative	interacts with	VaccDscaff43-augustus-gene-262.23 (interacts with) VaccDscaff5-augustus-gene-320.25	FALSE	interacts with	VaccDscaff43-augustus-gene-262.23 (interacts with) VaccDscaff5-augustus-gene-320.25
0.962866	40.0207	Positive	interacts with	VaccDscaff43-augustus-gene-262.23 (interacts with) VaccDscaff27-snap-gene-117.30	FALSE	interacts with	VaccDscaff43-augustus-gene-262.23 (interacts with) VaccDscaff27-snap-gene-117.30
-0.967764	42.2162	Negative	interacts with	VaccDscaff28-processed-gene-13.5 (interacts with) VaccDscaff27-snap-gene-117.30	FALSE	interacts with	VaccDscaff28-processed-gene-13.5 (interacts with) VaccDscaff27-snap-gene-117.30
0.952278	525.438	Positive	interacts with	VaccDscaff4-snap-gene-391.33 (interacts with) VaccDscaff1-augustus-gene-341.27	FALSE	interacts with	VaccDscaff4-snap-gene-391.33 (interacts with) VaccDscaff1-augustus-gene-341.27
-0.958236	30.1974	Negative	interacts with	VaccDscaff14-processed-gene-342.28 (interacts with) VaccDscaff42-augustus-gene-12.25	FALSE	interacts with	VaccDscaff14-processed-gene-342.28 (interacts with) VaccDscaff42-augustus-gene-12.25
-0.970105	83.9308	Negative	interacts with	VaccDscaff28-processed-gene-13.5 (interacts with) VaccDscaff38-processed-gene-283.17	FALSE	interacts with	VaccDscaff28-processed-gene-13.5 (interacts with) VaccDscaff38-processed-gene-283.17
-0.952699	382.057	Negative	interacts with	VaccDscaff4-snap-gene-391.33 (interacts with) VaccDscaff48-augustus-gene-100.32	FALSE	interacts with	VaccDscaff4-snap-gene-391.33 (interacts with) VaccDscaff48-augustus-gene-100.32
-0.959252	19.2586	Negative	interacts with	VaccDscaff14-processed-gene-342.28 (interacts with) VaccDscaff1236-augustus-gene-0.3	FALSE	interacts with	VaccDscaff14-processed-gene-342.28 (interacts with) VaccDscaff1236-augustus-gene-0.3
-0.964551	43.1146	Negative	interacts with	VaccDscaff43-augustus-gene-262.23 (interacts with) VaccDscaff10-augustus-gene-93.17	FALSE	interacts with	VaccDscaff43-augustus-gene-262.23 (interacts with) VaccDscaff10-augustus-gene-93.17
-0.959964	28.4461	Negative	interacts with	VaccDscaff14-processed-gene-342.28 (interacts with) VaccDscaff27-snap-gene-117.30	FALSE	interacts with	VaccDscaff14-processed-gene-342.28 (interacts with) VaccDscaff27-snap-gene-117.30
0.965372	33.1316	Positive	interacts with	VaccDscaff43-augustus-gene-262.23 (interacts with) VaccDscaff45-snap-gene-115.21	FALSE	interacts with	VaccDscaff43-augustus-gene-262.23 (interacts with) VaccDscaff45-snap-gene-115.21
-0.966624	277.14	Negative	interacts with	VaccDscaff4-snap-gene-391.33 (interacts with) VaccDscaff3-augustus-gene-6.45	FALSE	interacts with	VaccDscaff4-snap-gene-391.33 (interacts with) VaccDscaff3-augustus-gene-6.45
0.960336	15.8816	Positive	interacts with	VaccDscaff14-processed-gene-342.28 (interacts with) VaccDscaff22-augustus-gene-46.36	FALSE	interacts with	VaccDscaff14-processed-gene-342.28 (interacts with) VaccDscaff22-augustus-gene-46.36
0.965959	36.581	Positive	interacts with	VaccDscaff43-augustus-gene-262.23 (interacts with) VaccDscaff48-augustus-gene-100.32	FALSE	interacts with	VaccDscaff43-augustus-gene-262.23 (interacts with) VaccDscaff48-augustus-gene-100.32
0.960593	29.2683	Positive	interacts with	VaccDscaff14-processed-gene-342.28 (interacts with) VaccDscaff1-augustus-gene-341.27	FALSE	interacts with	VaccDscaff14-processed-gene-342.28 (interacts with) VaccDscaff1-augustus-gene-341.27
-0.961026	16.8337	Negative	interacts with	VaccDscaff14-processed-gene-342.28 (interacts with) VaccDscaff11-augustus-gene-46.23	FALSE	interacts with	VaccDscaff14-processed-gene-342.28 (interacts with) VaccDscaff11-augustus-gene-46.23
-0.962469	49.5351	Negative	interacts with	VaccDscaff14-processed-gene-342.28 (interacts with) VaccDscaff19-augustus-gene-9.16	FALSE	interacts with	VaccDscaff14-processed-gene-342.28 (interacts with) VaccDscaff19-augustus-gene-9.16
0.97827	45.4199	Positive	interacts with	VaccDscaff28-processed-gene-13.5 (interacts with) VaccDscaff883-augustus-gene-0.6	FALSE	interacts with	VaccDscaff28-processed-gene-13.5 (interacts with) VaccDscaff883-augustus-gene-0.6
-0.962752	38.6843	Negative	interacts with	VaccDscaff14-processed-gene-342.28 (interacts with) VaccDscaff3-augustus-gene-6.45	FALSE	interacts with	VaccDscaff14-processed-gene-342.28 (interacts with) VaccDscaff3-augustus-gene-6.45
-0.950526	57.6641	Negative	interacts with	VaccDscaff22-processed-gene-365.6 (interacts with) VaccDscaff51-augustus-gene-16.34	FALSE	interacts with	VaccDscaff22-processed-gene-365.6 (interacts with) VaccDscaff51-augustus-gene-16.34
0.954619	340.11	Positive	interacts with	VaccDscaff11-processed-gene-335.2 (interacts with) VaccDscaff48-augustus-gene-100.32	FALSE	interacts with	VaccDscaff11-processed-gene-335.2 (interacts with) VaccDscaff48-augustus-gene-100.32
-0.96433	71.7231	Negative	interacts with	VaccDscaff14-processed-gene-342.28 (interacts with) VaccDscaff1-augustus-gene-404.27	FALSE	interacts with	VaccDscaff14-processed-gene-342.28 (interacts with) VaccDscaff1-augustus-gene-404.27
0.969293	92.5761	Positive	interacts with	VaccDscaff43-augustus-gene-262.23 (interacts with) VaccDscaff1-augustus-gene-404.27	FALSE	interacts with	VaccDscaff43-augustus-gene-262.23 (interacts with) VaccDscaff1-augustus-gene-404.27
-0.968001	58.6936	Negative	interacts with	VaccDscaff14-processed-gene-342.28 (interacts with) VaccDscaff13-augustus-gene-144.37	FALSE	interacts with	VaccDscaff14-processed-gene-342.28 (interacts with) VaccDscaff13-augustus-gene-144.37
0.955237	115.996	Positive	interacts with	VaccDscaff22-processed-gene-365.6 (interacts with) VaccDscaff1-augustus-gene-341.27	FALSE	interacts with	VaccDscaff22-processed-gene-365.6 (interacts with) VaccDscaff1-augustus-gene-341.27
0.951672	337.714	Positive	interacts with	VaccDscaff15-processed-gene-320.11 (interacts with) VaccDscaff23-augustus-gene-349.16	FALSE	interacts with	VaccDscaff15-processed-gene-320.11 (interacts with) VaccDscaff23-augustus-gene-349.16
0.970881	67.5332	Positive	interacts with	VaccDscaff43-augustus-gene-262.23 (interacts with) VaccDscaff28-augustus-gene-340.36	FALSE	interacts with	VaccDscaff43-augustus-gene-262.23 (interacts with) VaccDscaff28-augustus-gene-340.36
-0.951606	596.529	Negative	interacts with	VaccDscaff27-augustus-gene-279.25 (interacts with) VaccDscaff38-processed-gene-283.17	FALSE	interacts with	VaccDscaff27-augustus-gene-279.25 (interacts with) VaccDscaff38-processed-gene-283.17
0.972047	39.7974	Positive	interacts with	VaccDscaff43-augustus-gene-262.23 (interacts with) VaccDscaff3-augustus-gene-6.45	FALSE	interacts with	VaccDscaff43-augustus-gene-262.23 (interacts with) VaccDscaff3-augustus-gene-6.45
0.954345	474.703	Positive	interacts with	VaccDscaff27-augustus-gene-279.25 (interacts with) VaccDscaff24-augustus-gene-239.14	FALSE	interacts with	VaccDscaff27-augustus-gene-279.25 (interacts with) VaccDscaff24-augustus-gene-239.14
-0.971718	41.5073	Negative	interacts with	VaccDscaff14-processed-gene-342.28 (interacts with) VaccDscaff36-augustus-gene-269.26	FALSE	interacts with	VaccDscaff14-processed-gene-342.28 (interacts with) VaccDscaff36-augustus-gene-269.26
-0.97595	127.775	Negative	interacts with	VaccDscaff43-augustus-gene-262.23 (interacts with) VaccDscaff24-augustus-gene-239.14	FALSE	interacts with	VaccDscaff43-augustus-gene-262.23 (interacts with) VaccDscaff24-augustus-gene-239.14
0.960246	33.3977	Positive	interacts with	VaccDscaff22-processed-gene-365.6 (interacts with) VaccDscaff10-augustus-gene-93.17	FALSE	interacts with	VaccDscaff22-processed-gene-365.6 (interacts with) VaccDscaff10-augustus-gene-93.17
0.975035	89.8029	Positive	interacts with	VaccDscaff14-processed-gene-342.28 (interacts with) VaccDscaff24-augustus-gene-239.14	FALSE	interacts with	VaccDscaff14-processed-gene-342.28 (interacts with) VaccDscaff24-augustus-gene-239.14
-0.978135	29.9269	Negative	interacts with	VaccDscaff43-augustus-gene-262.23 (interacts with) VaccDscaff1-augustus-gene-341.27	FALSE	interacts with	VaccDscaff43-augustus-gene-262.23 (interacts with) VaccDscaff1-augustus-gene-341.27
0.976831	32.0072	Positive	interacts with	VaccDscaff14-processed-gene-342.28 (interacts with) VaccDscaff883-augustus-gene-0.6	FALSE	interacts with	VaccDscaff14-processed-gene-342.28 (interacts with) VaccDscaff883-augustus-gene-0.6
0.962415	117.721	Positive	interacts with	VaccDscaff22-processed-gene-365.6 (interacts with) VaccDscaff883-augustus-gene-0.6	FALSE	interacts with	VaccDscaff22-processed-gene-365.6 (interacts with) VaccDscaff883-augustus-gene-0.6
0.960404	474.184	Positive	interacts with	VaccDscaff27-augustus-gene-279.25 (interacts with) VaccDscaff15-processed-gene-138.5	FALSE	interacts with	VaccDscaff27-augustus-gene-279.25 (interacts with) VaccDscaff15-processed-gene-138.5
-0.976954	37.4418	Negative	interacts with	VaccDscaff14-processed-gene-342.28 (interacts with) VaccDscaff48-augustus-gene-100.32	FALSE	interacts with	VaccDscaff14-processed-gene-342.28 (interacts with) VaccDscaff48-augustus-gene-100.32
0.981084	46.0938	Positive	interacts with	VaccDscaff43-augustus-gene-262.23 (interacts with) VaccDscaff19-augustus-gene-9.16	FALSE	interacts with	VaccDscaff43-augustus-gene-262.23 (interacts with) VaccDscaff19-augustus-gene-9.16
0.966635	951.278	Positive	interacts with	VaccDscaff27-augustus-gene-279.25 (interacts with) VaccDscaff15-processed-gene-320.11	FALSE	interacts with	VaccDscaff27-augustus-gene-279.25 (interacts with) VaccDscaff15-processed-gene-320.11
-0.977187	29.8989	Negative	interacts with	VaccDscaff14-processed-gene-342.28 (interacts with) VaccDscaff15-snap-gene-54.21	FALSE	interacts with	VaccDscaff14-processed-gene-342.28 (interacts with) VaccDscaff15-snap-gene-54.21
-0.98141	140.164	Negative	interacts with	VaccDscaff43-augustus-gene-262.23 (interacts with) VaccDscaff15-processed-gene-138.5	FALSE	interacts with	VaccDscaff43-augustus-gene-262.23 (interacts with) VaccDscaff15-processed-gene-138.5
-0.951184	628.816	Negative	interacts with	VaccDscaff6-snap-gene-61.38 (interacts with) VaccDscaff21-augustus-gene-73.22	FALSE	interacts with	VaccDscaff6-snap-gene-61.38 (interacts with) VaccDscaff21-augustus-gene-73.22
0.981738	117.336	Positive	interacts with	VaccDscaff43-augustus-gene-262.23 (interacts with) VaccDscaff38-processed-gene-283.17	FALSE	interacts with	VaccDscaff43-augustus-gene-262.23 (interacts with) VaccDscaff38-processed-gene-283.17
-0.964451	43.9673	Negative	interacts with	VaccDscaff22-processed-gene-365.6 (interacts with) VaccDscaff27-snap-gene-117.30	FALSE	interacts with	VaccDscaff22-processed-gene-365.6 (interacts with) VaccDscaff27-snap-gene-117.30
0.954766	90.4883	Positive	interacts with	VaccDscaff6-snap-gene-61.38 (interacts with) VaccDscaff34-augustus-gene-72.27	FALSE	interacts with	VaccDscaff6-snap-gene-61.38 (interacts with) VaccDscaff34-augustus-gene-72.27
-0.950066	75.4747	Negative	interacts with	VaccDscaff9-snap-gene-97.31 (interacts with) VaccDscaff12-processed-gene-64.1	FALSE	interacts with	VaccDscaff9-snap-gene-97.31 (interacts with) VaccDscaff12-processed-gene-64.1
-0.978467	85.3275	Negative	interacts with	VaccDscaff14-processed-gene-342.28 (interacts with) VaccDscaff38-processed-gene-283.17	FALSE	interacts with	VaccDscaff14-processed-gene-342.28 (interacts with) VaccDscaff38-processed-gene-283.17
0.951059	334.485	Positive	interacts with	VaccDscaff9-snap-gene-97.31 (interacts with) VaccDscaff21-augustus-gene-205.40	FALSE	interacts with	VaccDscaff9-snap-gene-97.31 (interacts with) VaccDscaff21-augustus-gene-205.40
-0.984546	42.1166	Negative	interacts with	VaccDscaff43-augustus-gene-262.23 (interacts with) VaccDscaff883-augustus-gene-0.6	FALSE	interacts with	VaccDscaff43-augustus-gene-262.23 (interacts with) VaccDscaff883-augustus-gene-0.6
-0.971372	42.328	Negative	interacts with	VaccDscaff22-processed-gene-365.6 (interacts with) VaccDscaff42-augustus-gene-12.25	FALSE	interacts with	VaccDscaff22-processed-gene-365.6 (interacts with) VaccDscaff42-augustus-gene-12.25
-0.951779	60.5865	Negative	interacts with	VaccDscaff9-snap-gene-97.31 (interacts with) VaccDscaff23-snap-gene-355.33	FALSE	interacts with	VaccDscaff9-snap-gene-97.31 (interacts with) VaccDscaff23-snap-gene-355.33
0.979947	105.044	Positive	interacts with	VaccDscaff14-processed-gene-342.28 (interacts with) VaccDscaff15-processed-gene-138.5	FALSE	interacts with	VaccDscaff14-processed-gene-342.28 (interacts with) VaccDscaff15-processed-gene-138.5
0.97374	37.8823	Positive	interacts with	VaccDscaff22-processed-gene-365.6 (interacts with) VaccDscaff5-augustus-gene-320.25	FALSE	interacts with	VaccDscaff22-processed-gene-365.6 (interacts with) VaccDscaff5-augustus-gene-320.25
0.953861	334.629	Positive	interacts with	VaccDscaff9-snap-gene-97.31 (interacts with) VaccDscaff10-augustus-gene-361.23	FALSE	interacts with	VaccDscaff9-snap-gene-97.31 (interacts with) VaccDscaff10-augustus-gene-361.23
-0.975119	16.2447	Negative	interacts with	VaccDscaff22-processed-gene-365.6 (interacts with) VaccDscaff30-processed-gene-305.28	FALSE	interacts with	VaccDscaff22-processed-gene-365.6 (interacts with) VaccDscaff30-processed-gene-305.28
0.954571	762	Positive	interacts with	VaccDscaff9-snap-gene-97.31 (interacts with) VaccDscaff22-processed-gene-282.2	FALSE	interacts with	VaccDscaff9-snap-gene-97.31 (interacts with) VaccDscaff22-processed-gene-282.2
-0.977105	68.7081	Negative	interacts with	VaccDscaff22-processed-gene-365.6 (interacts with) VaccDscaff1-augustus-gene-404.27	FALSE	interacts with	VaccDscaff22-processed-gene-365.6 (interacts with) VaccDscaff1-augustus-gene-404.27
-0.955999	141.696	Negative	interacts with	VaccDscaff9-snap-gene-97.31 (interacts with) VaccDscaff40-augustus-gene-250.29	FALSE	interacts with	VaccDscaff9-snap-gene-97.31 (interacts with) VaccDscaff40-augustus-gene-250.29
-0.980989	69.5057	Negative	interacts with	VaccDscaff14-processed-gene-342.28 (interacts with) VaccDscaff199-augustus-gene-1.37	FALSE	interacts with	VaccDscaff14-processed-gene-342.28 (interacts with) VaccDscaff199-augustus-gene-1.37
-0.978314	21.2433	Negative	interacts with	VaccDscaff22-processed-gene-365.6 (interacts with) VaccDscaff32-augustus-gene-315.40	FALSE	interacts with	VaccDscaff22-processed-gene-365.6 (interacts with) VaccDscaff32-augustus-gene-315.40
-0.964038	84.7698	Negative	interacts with	VaccDscaff9-snap-gene-97.31 (interacts with) VaccDscaff21-augustus-gene-278.22	FALSE	interacts with	VaccDscaff9-snap-gene-97.31 (interacts with) VaccDscaff21-augustus-gene-278.22
-0.950339	52.6187	Negative	interacts with	VaccDscaff36-snap-gene-35.45 (interacts with) VaccDscaff5-augustus-gene-381.33	FALSE	interacts with	VaccDscaff36-snap-gene-35.45 (interacts with) VaccDscaff5-augustus-gene-381.33
0.965576	142.831	Positive	interacts with	VaccDscaff9-snap-gene-97.31 (interacts with) VaccDscaff1-snap-gene-403.34	FALSE	interacts with	VaccDscaff9-snap-gene-97.31 (interacts with) VaccDscaff1-snap-gene-403.34
0.950229	31.0347	Positive	interacts with	VaccDscaff16-snap-gene-224.37 (interacts with) VaccDscaff1236-augustus-gene-0.3	FALSE	interacts with	VaccDscaff16-snap-gene-224.37 (interacts with) VaccDscaff1236-augustus-gene-0.3
-0.966727	92.7342	Negative	interacts with	VaccDscaff9-snap-gene-97.31 (interacts with) VaccDscaff6-snap-gene-61.38	FALSE	interacts with	VaccDscaff9-snap-gene-97.31 (interacts with) VaccDscaff6-snap-gene-61.38
-0.956291	16.4839	Negative	interacts with	VaccDscaff13-augustus-gene-93.35 (interacts with) VaccDscaff17-processed-gene-380.10	FALSE	interacts with	VaccDscaff13-augustus-gene-93.35 (interacts with) VaccDscaff17-processed-gene-380.10
-0.951398	87.2987	Negative	interacts with	VaccDscaff16-snap-gene-224.37 (interacts with) VaccDscaff883-augustus-gene-0.6	FALSE	interacts with	VaccDscaff16-snap-gene-224.37 (interacts with) VaccDscaff883-augustus-gene-0.6
-0.95633	83.8064	Negative	interacts with	VaccDscaff36-snap-gene-35.45 (interacts with) VaccDscaff19-augustus-gene-9.16	FALSE	interacts with	VaccDscaff36-snap-gene-35.45 (interacts with) VaccDscaff19-augustus-gene-9.16
-0.95903	154.854	Negative	interacts with	VaccDscaff13-augustus-gene-93.35 (interacts with) VaccDscaff21-augustus-gene-73.22	FALSE	interacts with	VaccDscaff13-augustus-gene-93.35 (interacts with) VaccDscaff21-augustus-gene-73.22
0.956764	26.6048	Positive	interacts with	VaccDscaff36-snap-gene-35.45 (interacts with) VaccDscaff22-augustus-gene-46.36	FALSE	interacts with	VaccDscaff36-snap-gene-35.45 (interacts with) VaccDscaff22-augustus-gene-46.36
0.960005	37.7739	Positive	interacts with	VaccDscaff13-augustus-gene-93.35 (interacts with) VaccDscaff34-augustus-gene-72.27	FALSE	interacts with	VaccDscaff13-augustus-gene-93.35 (interacts with) VaccDscaff34-augustus-gene-72.27
-0.962806	89.1114	Negative	interacts with	VaccDscaff13-augustus-gene-93.35 (interacts with) VaccDscaff48-augustus-gene-104.43	FALSE	interacts with	VaccDscaff13-augustus-gene-93.35 (interacts with) VaccDscaff48-augustus-gene-104.43
0.958524	76.3866	Positive	interacts with	VaccDscaff36-snap-gene-35.45 (interacts with) VaccDscaff883-augustus-gene-0.6	FALSE	interacts with	VaccDscaff36-snap-gene-35.45 (interacts with) VaccDscaff883-augustus-gene-0.6
-0.966752	255.39	Negative	interacts with	VaccDscaff13-augustus-gene-93.35 (interacts with) VaccDscaff19-augustus-gene-5.38	FALSE	interacts with	VaccDscaff13-augustus-gene-93.35 (interacts with) VaccDscaff19-augustus-gene-5.38
0.955379	162.615	Positive	interacts with	VaccDscaff16-snap-gene-224.37 (interacts with) VaccDscaff38-processed-gene-283.17	FALSE	interacts with	VaccDscaff16-snap-gene-224.37 (interacts with) VaccDscaff38-processed-gene-283.17
0.951211	128.301	Positive	interacts with	VaccDscaff12-augustus-gene-36.32 (interacts with) VaccDscaff1-augustus-gene-404.27	FALSE	interacts with	VaccDscaff12-augustus-gene-36.32 (interacts with) VaccDscaff1-augustus-gene-404.27
-0.962917	54.4494	Negative	interacts with	VaccDscaff36-snap-gene-35.45 (interacts with) VaccDscaff28-augustus-gene-340.36	FALSE	interacts with	VaccDscaff36-snap-gene-35.45 (interacts with) VaccDscaff28-augustus-gene-340.36
-0.952596	580.93	Negative	interacts with	VaccDscaff8-augustus-gene-166.10 (interacts with) VaccDscaff19-augustus-gene-5.38	FALSE	interacts with	VaccDscaff8-augustus-gene-166.10 (interacts with) VaccDscaff19-augustus-gene-5.38
0.958108	67.7471	Positive	interacts with	VaccDscaff16-snap-gene-224.37 (interacts with) VaccDscaff48-augustus-gene-100.32	FALSE	interacts with	VaccDscaff16-snap-gene-224.37 (interacts with) VaccDscaff48-augustus-gene-100.32
0.953203	59.4989	Positive	interacts with	VaccDscaff12-augustus-gene-36.32 (interacts with) VaccDscaff5-augustus-gene-381.33	FALSE	interacts with	VaccDscaff12-augustus-gene-36.32 (interacts with) VaccDscaff5-augustus-gene-381.33
0.958373	93.2104	Positive	interacts with	VaccDscaff16-snap-gene-224.37 (interacts with) VaccDscaff19-augustus-gene-9.16	FALSE	interacts with	VaccDscaff16-snap-gene-224.37 (interacts with) VaccDscaff19-augustus-gene-9.16
-0.968097	88.4229	Negative	interacts with	VaccDscaff36-snap-gene-35.45 (interacts with) VaccDscaff38-processed-gene-283.17	FALSE	interacts with	VaccDscaff36-snap-gene-35.45 (interacts with) VaccDscaff38-processed-gene-283.17
0.954486	139.374	Positive	interacts with	VaccDscaff12-augustus-gene-36.32 (interacts with) VaccDscaff42-augustus-gene-12.25	FALSE	interacts with	VaccDscaff12-augustus-gene-36.32 (interacts with) VaccDscaff42-augustus-gene-12.25
-0.955853	97.8754	Negative	interacts with	VaccDscaff8-augustus-gene-166.10 (interacts with) VaccDscaff5-augustus-gene-381.33	FALSE	interacts with	VaccDscaff8-augustus-gene-166.10 (interacts with) VaccDscaff5-augustus-gene-381.33
0.955896	190.943	Positive	interacts with	VaccDscaff8-augustus-gene-166.10 (interacts with) VaccDscaff10-augustus-gene-93.17	FALSE	interacts with	VaccDscaff8-augustus-gene-166.10 (interacts with) VaccDscaff10-augustus-gene-93.17
-0.95762	69.0213	Negative	interacts with	VaccDscaff8-augustus-gene-166.10 (interacts with) VaccDscaff51-augustus-gene-16.34	FALSE	interacts with	VaccDscaff8-augustus-gene-166.10 (interacts with) VaccDscaff51-augustus-gene-16.34
0.959504	46.2709	Positive	interacts with	VaccDscaff8-augustus-gene-166.10 (interacts with) VaccDscaff5-augustus-gene-320.25	FALSE	interacts with	VaccDscaff8-augustus-gene-166.10 (interacts with) VaccDscaff5-augustus-gene-320.25
0.972191	98.3834	Positive	interacts with	VaccDscaff36-snap-gene-35.45 (interacts with) VaccDscaff15-processed-gene-138.5	FALSE	interacts with	VaccDscaff36-snap-gene-35.45 (interacts with) VaccDscaff15-processed-gene-138.5
-0.96087	103.251	Negative	interacts with	VaccDscaff8-augustus-gene-166.10 (interacts with) VaccDscaff32-augustus-gene-315.40	FALSE	interacts with	VaccDscaff8-augustus-gene-166.10 (interacts with) VaccDscaff32-augustus-gene-315.40
-0.972646	42.6287	Negative	interacts with	VaccDscaff36-snap-gene-35.45 (interacts with) VaccDscaff13-augustus-gene-144.37	FALSE	interacts with	VaccDscaff36-snap-gene-35.45 (interacts with) VaccDscaff13-augustus-gene-144.37
0.959196	130.915	Positive	interacts with	VaccDscaff12-augustus-gene-36.32 (interacts with) VaccDscaff3-augustus-gene-6.45	FALSE	interacts with	VaccDscaff12-augustus-gene-36.32 (interacts with) VaccDscaff3-augustus-gene-6.45
0.964842	30.8045	Positive	interacts with	VaccDscaff16-snap-gene-224.37 (interacts with) VaccDscaff30-processed-gene-305.28	FALSE	interacts with	VaccDscaff16-snap-gene-224.37 (interacts with) VaccDscaff30-processed-gene-305.28
0.959383	244.226	Positive	interacts with	VaccDscaff12-augustus-gene-36.32 (interacts with) VaccDscaff48-augustus-gene-100.32	FALSE	interacts with	VaccDscaff12-augustus-gene-36.32 (interacts with) VaccDscaff48-augustus-gene-100.32
-0.962523	71.0195	Negative	interacts with	VaccDscaff8-augustus-gene-166.10 (interacts with) VaccDscaff28-augustus-gene-340.36	FALSE	interacts with	VaccDscaff8-augustus-gene-166.10 (interacts with) VaccDscaff28-augustus-gene-340.36
0.966847	52.2979	Positive	interacts with	VaccDscaff16-snap-gene-224.37 (interacts with) VaccDscaff13-augustus-gene-144.37	FALSE	interacts with	VaccDscaff16-snap-gene-224.37 (interacts with) VaccDscaff13-augustus-gene-144.37
-0.963705	76.5787	Negative	interacts with	VaccDscaff8-augustus-gene-166.10 (interacts with) VaccDscaff27-snap-gene-117.30	FALSE	interacts with	VaccDscaff8-augustus-gene-166.10 (interacts with) VaccDscaff27-snap-gene-117.30
0.973437	36.838	Positive	interacts with	VaccDscaff16-snap-gene-224.37 (interacts with) VaccDscaff32-augustus-gene-315.40	FALSE	interacts with	VaccDscaff16-snap-gene-224.37 (interacts with) VaccDscaff32-augustus-gene-315.40
0.97844	85.1881	Positive	interacts with	VaccDscaff36-snap-gene-35.45 (interacts with) VaccDscaff24-augustus-gene-239.14	FALSE	interacts with	VaccDscaff36-snap-gene-35.45 (interacts with) VaccDscaff24-augustus-gene-239.14
-0.964285	83.068	Negative	interacts with	VaccDscaff8-augustus-gene-166.10 (interacts with) VaccDscaff42-augustus-gene-12.25	FALSE	interacts with	VaccDscaff8-augustus-gene-166.10 (interacts with) VaccDscaff42-augustus-gene-12.25
0.986897	43.2161	Positive	interacts with	VaccDscaff16-snap-gene-224.37 (interacts with) VaccDscaff42-augustus-gene-12.25	FALSE	interacts with	VaccDscaff16-snap-gene-224.37 (interacts with) VaccDscaff42-augustus-gene-12.25
0.964555	22.4092	Positive	interacts with	VaccDscaff8-augustus-gene-166.10 (interacts with) VaccDscaff22-augustus-gene-46.36	FALSE	interacts with	VaccDscaff8-augustus-gene-166.10 (interacts with) VaccDscaff22-augustus-gene-46.36
0.965146	26.4267	Positive	interacts with	VaccDscaff12-augustus-gene-36.32 (interacts with) VaccDscaff2-augustus-gene-417.26	FALSE	interacts with	VaccDscaff12-augustus-gene-36.32 (interacts with) VaccDscaff2-augustus-gene-417.26
-0.965185	259.964	Negative	interacts with	VaccDscaff8-augustus-gene-166.10 (interacts with) VaccDscaff1-augustus-gene-404.27	FALSE	interacts with	VaccDscaff8-augustus-gene-166.10 (interacts with) VaccDscaff1-augustus-gene-404.27
0.95176	184.748	Positive	interacts with	VaccDscaff1-augustus-gene-341.27 (interacts with) VaccDscaff20-augustus-gene-363.21	FALSE	interacts with	VaccDscaff1-augustus-gene-341.27 (interacts with) VaccDscaff20-augustus-gene-363.21
0.966874	55.935	Positive	interacts with	VaccDscaff8-augustus-gene-166.10 (interacts with) VaccDscaff1-augustus-gene-341.27	FALSE	interacts with	VaccDscaff8-augustus-gene-166.10 (interacts with) VaccDscaff1-augustus-gene-341.27
-0.967267	21.961	Negative	interacts with	VaccDscaff8-augustus-gene-166.10 (interacts with) VaccDscaff1236-augustus-gene-0.3	FALSE	interacts with	VaccDscaff8-augustus-gene-166.10 (interacts with) VaccDscaff1236-augustus-gene-0.3
-0.95325	93.2417	Negative	interacts with	VaccDscaff1-augustus-gene-341.27 (interacts with) VaccDscaff17-snap-gene-157.22	FALSE	interacts with	VaccDscaff1-augustus-gene-341.27 (interacts with) VaccDscaff17-snap-gene-157.22
-0.95441	92.4571	Negative	interacts with	VaccDscaff14-augustus-gene-251.30 (interacts with) VaccDscaff1-augustus-gene-404.27	FALSE	interacts with	VaccDscaff14-augustus-gene-251.30 (interacts with) VaccDscaff1-augustus-gene-404.27
-0.968203	69.1382	Negative	interacts with	VaccDscaff8-augustus-gene-166.10 (interacts with) VaccDscaff19-augustus-gene-9.16	FALSE	interacts with	VaccDscaff8-augustus-gene-166.10 (interacts with) VaccDscaff19-augustus-gene-9.16
0.954707	182.536	Positive	interacts with	VaccDscaff1-augustus-gene-341.27 (interacts with) VaccDscaff883-augustus-gene-0.6	FALSE	interacts with	VaccDscaff1-augustus-gene-341.27 (interacts with) VaccDscaff883-augustus-gene-0.6
0.975256	2	Positive	interacts with	VaccDscaff3-processed-gene-111.2 (interacts with) VaccDscaff25-snap-gene-297.37	FALSE	interacts with	VaccDscaff3-processed-gene-111.2 (interacts with) VaccDscaff25-snap-gene-297.37
0.954964	167.668	Positive	interacts with	VaccDscaff14-augustus-gene-251.30 (interacts with) VaccDscaff24-augustus-gene-239.14	FALSE	interacts with	VaccDscaff14-augustus-gene-251.30 (interacts with) VaccDscaff24-augustus-gene-239.14
-0.955075	471.064	Negative	interacts with	VaccDscaff1-augustus-gene-341.27 (interacts with) VaccDscaff1-augustus-gene-404.27	FALSE	interacts with	VaccDscaff1-augustus-gene-341.27 (interacts with) VaccDscaff1-augustus-gene-404.27
0.975075	2	Positive	interacts with	VaccDscaff14-augustus-gene-256.32 (interacts with) VaccDscaff25-snap-gene-297.37	FALSE	interacts with	VaccDscaff14-augustus-gene-256.32 (interacts with) VaccDscaff25-snap-gene-297.37
-0.95512	115.53	Negative	interacts with	VaccDscaff1-augustus-gene-341.27 (interacts with) VaccDscaff5-augustus-gene-381.33	FALSE	interacts with	VaccDscaff1-augustus-gene-341.27 (interacts with) VaccDscaff5-augustus-gene-381.33
0.978654	2	Positive	interacts with	VaccDscaff14-augustus-gene-256.32 (interacts with) VaccDscaff3-processed-gene-111.2	FALSE	interacts with	VaccDscaff14-augustus-gene-256.32 (interacts with) VaccDscaff3-processed-gene-111.2
-0.970263	81.5238	Negative	interacts with	VaccDscaff8-augustus-gene-166.10 (interacts with) VaccDscaff3-augustus-gene-6.45	FALSE	interacts with	VaccDscaff8-augustus-gene-166.10 (interacts with) VaccDscaff3-augustus-gene-6.45
-0.970983	68.6662	Negative	interacts with	VaccDscaff8-augustus-gene-166.10 (interacts with) VaccDscaff13-augustus-gene-144.37	FALSE	interacts with	VaccDscaff8-augustus-gene-166.10 (interacts with) VaccDscaff13-augustus-gene-144.37
0.956696	82.989	Positive	interacts with	VaccDscaff14-augustus-gene-251.30 (interacts with) VaccDscaff883-augustus-gene-0.6	FALSE	interacts with	VaccDscaff14-augustus-gene-251.30 (interacts with) VaccDscaff883-augustus-gene-0.6
0.958759	476.348	Positive	interacts with	VaccDscaff1-augustus-gene-341.27 (interacts with) VaccDscaff24-augustus-gene-239.14	FALSE	interacts with	VaccDscaff1-augustus-gene-341.27 (interacts with) VaccDscaff24-augustus-gene-239.14
0.957686	48.1731	Positive	interacts with	VaccDscaff14-augustus-gene-251.30 (interacts with) VaccDscaff10-augustus-gene-93.17	FALSE	interacts with	VaccDscaff14-augustus-gene-251.30 (interacts with) VaccDscaff10-augustus-gene-93.17
-0.958856	158.479	Negative	interacts with	VaccDscaff1-augustus-gene-341.27 (interacts with) VaccDscaff18-augustus-gene-176.29	FALSE	interacts with	VaccDscaff1-augustus-gene-341.27 (interacts with) VaccDscaff18-augustus-gene-176.29
0.95823	161.431	Positive	interacts with	VaccDscaff14-augustus-gene-251.30 (interacts with) VaccDscaff15-processed-gene-138.5	FALSE	interacts with	VaccDscaff14-augustus-gene-251.30 (interacts with) VaccDscaff15-processed-gene-138.5
-0.975577	59.9306	Negative	interacts with	VaccDscaff8-augustus-gene-166.10 (interacts with) VaccDscaff48-augustus-gene-100.32	FALSE	interacts with	VaccDscaff8-augustus-gene-166.10 (interacts with) VaccDscaff48-augustus-gene-100.32
-0.960153	27.0531	Negative	interacts with	VaccDscaff14-augustus-gene-251.30 (interacts with) VaccDscaff45-snap-gene-115.21	FALSE	interacts with	VaccDscaff14-augustus-gene-251.30 (interacts with) VaccDscaff45-snap-gene-115.21
0.959914	247.939	Positive	interacts with	VaccDscaff1-augustus-gene-341.27 (interacts with) VaccDscaff42-processed-gene-73.2	FALSE	interacts with	VaccDscaff1-augustus-gene-341.27 (interacts with) VaccDscaff42-processed-gene-73.2
0.952305	76.4923	Positive	interacts with	VaccDscaff27-augustus-gene-332.26 (interacts with) VaccDscaff48-augustus-gene-100.32	FALSE	interacts with	VaccDscaff27-augustus-gene-332.26 (interacts with) VaccDscaff48-augustus-gene-100.32
0.979104	42.5304	Positive	interacts with	VaccDscaff8-augustus-gene-166.10 (interacts with) VaccDscaff883-augustus-gene-0.6	FALSE	interacts with	VaccDscaff8-augustus-gene-166.10 (interacts with) VaccDscaff883-augustus-gene-0.6
-0.961076	427.736	Negative	interacts with	VaccDscaff1-augustus-gene-341.27 (interacts with) VaccDscaff38-processed-gene-283.17	FALSE	interacts with	VaccDscaff1-augustus-gene-341.27 (interacts with) VaccDscaff38-processed-gene-283.17
0.961091	49.2436	Positive	interacts with	VaccDscaff1-augustus-gene-341.27 (interacts with) VaccDscaff28-augustus-gene-182.19	FALSE	interacts with	VaccDscaff1-augustus-gene-341.27 (interacts with) VaccDscaff28-augustus-gene-182.19
0.98127	62.7398	Positive	interacts with	VaccDscaff8-augustus-gene-166.10 (interacts with) VaccDscaff24-augustus-gene-239.14	FALSE	interacts with	VaccDscaff8-augustus-gene-166.10 (interacts with) VaccDscaff24-augustus-gene-239.14
0.954192	58.4071	Positive	interacts with	VaccDscaff27-augustus-gene-332.26 (interacts with) VaccDscaff3-augustus-gene-6.45	FALSE	interacts with	VaccDscaff27-augustus-gene-332.26 (interacts with) VaccDscaff3-augustus-gene-6.45
-0.962755	141.636	Negative	interacts with	VaccDscaff1-augustus-gene-341.27 (interacts with) VaccDscaff45-snap-gene-115.21	FALSE	interacts with	VaccDscaff1-augustus-gene-341.27 (interacts with) VaccDscaff45-snap-gene-115.21
0.954564	46.144	Positive	interacts with	VaccDscaff27-augustus-gene-332.26 (interacts with) VaccDscaff27-snap-gene-117.30	FALSE	interacts with	VaccDscaff27-augustus-gene-332.26 (interacts with) VaccDscaff27-snap-gene-117.30
0.950631	34.9991	Positive	interacts with	VaccDscaff46-processed-gene-135.11 (interacts with) VaccDscaff45-snap-gene-115.21	FALSE	interacts with	VaccDscaff46-processed-gene-135.11 (interacts with) VaccDscaff45-snap-gene-115.21
-0.955245	71.713	Negative	interacts with	VaccDscaff27-augustus-gene-332.26 (interacts with) VaccDscaff1-augustus-gene-341.27	FALSE	interacts with	VaccDscaff27-augustus-gene-332.26 (interacts with) VaccDscaff1-augustus-gene-341.27
0.951223	54.2538	Positive	interacts with	VaccDscaff46-processed-gene-135.11 (interacts with) VaccDscaff27-snap-gene-117.30	FALSE	interacts with	VaccDscaff46-processed-gene-135.11 (interacts with) VaccDscaff27-snap-gene-117.30
0.984934	87.9442	Positive	interacts with	VaccDscaff8-augustus-gene-166.10 (interacts with) VaccDscaff15-processed-gene-138.5	FALSE	interacts with	VaccDscaff8-augustus-gene-166.10 (interacts with) VaccDscaff15-processed-gene-138.5
-0.964475	96.0826	Negative	interacts with	VaccDscaff1-augustus-gene-341.27 (interacts with) VaccDscaff48-augustus-gene-100.32	FALSE	interacts with	VaccDscaff1-augustus-gene-341.27 (interacts with) VaccDscaff48-augustus-gene-100.32
0.956758	60.7575	Positive	interacts with	VaccDscaff27-augustus-gene-332.26 (interacts with) VaccDscaff1-augustus-gene-404.27	FALSE	interacts with	VaccDscaff27-augustus-gene-332.26 (interacts with) VaccDscaff1-augustus-gene-404.27
-0.952438	46.8669	Negative	interacts with	VaccDscaff46-processed-gene-135.11 (interacts with) VaccDscaff10-augustus-gene-93.17	FALSE	interacts with	VaccDscaff46-processed-gene-135.11 (interacts with) VaccDscaff10-augustus-gene-93.17
0.96469	162.852	Positive	interacts with	VaccDscaff1-augustus-gene-341.27 (interacts with) VaccDscaff10-augustus-gene-93.17	FALSE	interacts with	VaccDscaff1-augustus-gene-341.27 (interacts with) VaccDscaff10-augustus-gene-93.17
-0.952486	164.414	Negative	interacts with	VaccDscaff46-processed-gene-135.11 (interacts with) VaccDscaff883-augustus-gene-0.6	FALSE	interacts with	VaccDscaff46-processed-gene-135.11 (interacts with) VaccDscaff883-augustus-gene-0.6
-0.985462	63.6115	Negative	interacts with	VaccDscaff8-augustus-gene-166.10 (interacts with) VaccDscaff38-processed-gene-283.17	FALSE	interacts with	VaccDscaff8-augustus-gene-166.10 (interacts with) VaccDscaff38-processed-gene-283.17
0.965366	543.5	Positive	interacts with	VaccDscaff1-augustus-gene-341.27 (interacts with) VaccDscaff15-processed-gene-138.5	FALSE	interacts with	VaccDscaff1-augustus-gene-341.27 (interacts with) VaccDscaff15-processed-gene-138.5
0.958984	121.444	Positive	interacts with	VaccDscaff27-augustus-gene-332.26 (interacts with) VaccDscaff19-augustus-gene-9.16	FALSE	interacts with	VaccDscaff27-augustus-gene-332.26 (interacts with) VaccDscaff19-augustus-gene-9.16
0.959208	23.6538	Positive	interacts with	VaccDscaff27-augustus-gene-332.26 (interacts with) VaccDscaff5-augustus-gene-381.33	FALSE	interacts with	VaccDscaff27-augustus-gene-332.26 (interacts with) VaccDscaff5-augustus-gene-381.33
-0.966935	133.854	Negative	interacts with	VaccDscaff1-augustus-gene-341.27 (interacts with) VaccDscaff3-augustus-gene-6.45	FALSE	interacts with	VaccDscaff1-augustus-gene-341.27 (interacts with) VaccDscaff3-augustus-gene-6.45
0.959728	27.3227	Positive	interacts with	VaccDscaff27-augustus-gene-332.26 (interacts with) VaccDscaff45-snap-gene-115.21	FALSE	interacts with	VaccDscaff27-augustus-gene-332.26 (interacts with) VaccDscaff45-snap-gene-115.21
0.956857	72.1576	Positive	interacts with	VaccDscaff46-processed-gene-135.11 (interacts with) VaccDscaff1-augustus-gene-404.27	FALSE	interacts with	VaccDscaff46-processed-gene-135.11 (interacts with) VaccDscaff1-augustus-gene-404.27
-0.981542	109.185	Negative	interacts with	VaccDscaff1-augustus-gene-341.27 (interacts with) VaccDscaff19-augustus-gene-9.16	FALSE	interacts with	VaccDscaff1-augustus-gene-341.27 (interacts with) VaccDscaff19-augustus-gene-9.16
-0.952387	29.4962	Negative	interacts with	VaccDscaff31-snap-gene-213.31 (interacts with) VaccDscaff17-snap-gene-157.22	FALSE	interacts with	VaccDscaff31-snap-gene-213.31 (interacts with) VaccDscaff17-snap-gene-157.22
0.95241	285.591	Positive	interacts with	VaccDscaff31-snap-gene-213.31 (interacts with) VaccDscaff79-processed-gene-6.3	FALSE	interacts with	VaccDscaff31-snap-gene-213.31 (interacts with) VaccDscaff79-processed-gene-6.3
0.952692	27.8367	Positive	interacts with	VaccDscaff31-snap-gene-213.31 (interacts with) VaccDscaff22-augustus-gene-46.36	FALSE	interacts with	VaccDscaff31-snap-gene-213.31 (interacts with) VaccDscaff22-augustus-gene-46.36
0.963234	33.9753	Positive	interacts with	VaccDscaff27-augustus-gene-332.26 (interacts with) VaccDscaff32-augustus-gene-315.40	FALSE	interacts with	VaccDscaff27-augustus-gene-332.26 (interacts with) VaccDscaff32-augustus-gene-315.40
-0.964049	122.889	Negative	interacts with	VaccDscaff27-augustus-gene-332.26 (interacts with) VaccDscaff883-augustus-gene-0.6	FALSE	interacts with	VaccDscaff27-augustus-gene-332.26 (interacts with) VaccDscaff883-augustus-gene-0.6
-0.954799	47.8846	Negative	interacts with	VaccDscaff31-snap-gene-213.31 (interacts with) VaccDscaff27-snap-gene-117.30	FALSE	interacts with	VaccDscaff31-snap-gene-213.31 (interacts with) VaccDscaff27-snap-gene-117.30
-0.955095	54.5907	Negative	interacts with	VaccDscaff31-snap-gene-213.31 (interacts with) VaccDscaff42-augustus-gene-12.25	FALSE	interacts with	VaccDscaff31-snap-gene-213.31 (interacts with) VaccDscaff42-augustus-gene-12.25
0.970234	42.9714	Positive	interacts with	VaccDscaff27-augustus-gene-332.26 (interacts with) VaccDscaff42-augustus-gene-12.25	FALSE	interacts with	VaccDscaff27-augustus-gene-332.26 (interacts with) VaccDscaff42-augustus-gene-12.25
-0.956397	762	Negative	interacts with	VaccDscaff5-augustus-gene-399.21 (interacts with) VaccDscaff48-augustus-gene-100.32	FALSE	interacts with	VaccDscaff5-augustus-gene-399.21 (interacts with) VaccDscaff48-augustus-gene-100.32
-0.971209	22.6653	Negative	interacts with	VaccDscaff27-augustus-gene-332.26 (interacts with) VaccDscaff10-augustus-gene-93.17	FALSE	interacts with	VaccDscaff27-augustus-gene-332.26 (interacts with) VaccDscaff10-augustus-gene-93.17
0.971574	19.7647	Positive	interacts with	VaccDscaff27-augustus-gene-332.26 (interacts with) VaccDscaff30-processed-gene-305.28	FALSE	interacts with	VaccDscaff27-augustus-gene-332.26 (interacts with) VaccDscaff30-processed-gene-305.28
-0.958129	114.051	Negative	interacts with	VaccDscaff31-snap-gene-213.31 (interacts with) VaccDscaff1-augustus-gene-404.27	FALSE	interacts with	VaccDscaff31-snap-gene-213.31 (interacts with) VaccDscaff1-augustus-gene-404.27
-0.959678	27.6286	Negative	interacts with	VaccDscaff31-snap-gene-213.31 (interacts with) VaccDscaff1236-augustus-gene-0.3	FALSE	interacts with	VaccDscaff31-snap-gene-213.31 (interacts with) VaccDscaff1236-augustus-gene-0.3
-0.962649	54.4875	Negative	interacts with	VaccDscaff31-snap-gene-213.31 (interacts with) VaccDscaff3-augustus-gene-6.45	FALSE	interacts with	VaccDscaff31-snap-gene-213.31 (interacts with) VaccDscaff3-augustus-gene-6.45
0.954837	230.673	Positive	interacts with	VaccDscaff5-augustus-gene-381.33 (interacts with) VaccDscaff19-augustus-gene-9.16	FALSE	interacts with	VaccDscaff5-augustus-gene-381.33 (interacts with) VaccDscaff19-augustus-gene-9.16
0.966055	53.6891	Positive	interacts with	VaccDscaff31-snap-gene-213.31 (interacts with) VaccDscaff883-augustus-gene-0.6	FALSE	interacts with	VaccDscaff31-snap-gene-213.31 (interacts with) VaccDscaff883-augustus-gene-0.6
-0.966557	36.2507	Negative	interacts with	VaccDscaff31-snap-gene-213.31 (interacts with) VaccDscaff5-augustus-gene-381.33	FALSE	interacts with	VaccDscaff31-snap-gene-213.31 (interacts with) VaccDscaff5-augustus-gene-381.33
0.960573	112.913	Positive	interacts with	VaccDscaff5-augustus-gene-381.33 (interacts with) VaccDscaff3-augustus-gene-6.45	FALSE	interacts with	VaccDscaff5-augustus-gene-381.33 (interacts with) VaccDscaff3-augustus-gene-6.45
-0.967019	46.4423	Negative	interacts with	VaccDscaff31-snap-gene-213.31 (interacts with) VaccDscaff48-augustus-gene-100.32	FALSE	interacts with	VaccDscaff31-snap-gene-213.31 (interacts with) VaccDscaff48-augustus-gene-100.32
-0.963642	27.8363	Negative	interacts with	VaccDscaff5-augustus-gene-381.33 (interacts with) VaccDscaff28-augustus-gene-182.19	FALSE	interacts with	VaccDscaff5-augustus-gene-381.33 (interacts with) VaccDscaff28-augustus-gene-182.19
0.964929	75.7877	Positive	interacts with	VaccDscaff5-augustus-gene-381.33 (interacts with) VaccDscaff27-snap-gene-117.30	FALSE	interacts with	VaccDscaff5-augustus-gene-381.33 (interacts with) VaccDscaff27-snap-gene-117.30
-0.950792	70.3029	Negative	interacts with	VaccDscaff3-augustus-gene-158.19 (interacts with) VaccDscaff883-augustus-gene-0.6	FALSE	interacts with	VaccDscaff3-augustus-gene-158.19 (interacts with) VaccDscaff883-augustus-gene-0.6
0.951176	35.407	Positive	interacts with	VaccDscaff3-augustus-gene-158.19 (interacts with) VaccDscaff5-augustus-gene-381.33	FALSE	interacts with	VaccDscaff3-augustus-gene-158.19 (interacts with) VaccDscaff5-augustus-gene-381.33
0.970064	54.2284	Positive	interacts with	VaccDscaff31-snap-gene-213.31 (interacts with) VaccDscaff10-augustus-gene-93.17	FALSE	interacts with	VaccDscaff31-snap-gene-213.31 (interacts with) VaccDscaff10-augustus-gene-93.17
0.970767	128.17	Positive	interacts with	VaccDscaff31-snap-gene-213.31 (interacts with) VaccDscaff24-augustus-gene-239.14	FALSE	interacts with	VaccDscaff31-snap-gene-213.31 (interacts with) VaccDscaff24-augustus-gene-239.14
0.952168	103.131	Positive	interacts with	VaccDscaff3-augustus-gene-158.19 (interacts with) VaccDscaff2-augustus-gene-417.26	FALSE	interacts with	VaccDscaff3-augustus-gene-158.19 (interacts with) VaccDscaff2-augustus-gene-417.26
-0.950481	93.3562	Negative	interacts with	VaccDscaff34-snap-gene-0.29 (interacts with) VaccDscaff5-augustus-gene-320.25	FALSE	interacts with	VaccDscaff34-snap-gene-0.29 (interacts with) VaccDscaff5-augustus-gene-320.25
-0.954542	107.605	Negative	interacts with	VaccDscaff3-augustus-gene-158.19 (interacts with) VaccDscaff24-augustus-gene-239.14	FALSE	interacts with	VaccDscaff3-augustus-gene-158.19 (interacts with) VaccDscaff24-augustus-gene-239.14
-0.956984	69.1577	Negative	interacts with	VaccDscaff34-snap-gene-0.29 (interacts with) VaccDscaff10-augustus-gene-93.17	FALSE	interacts with	VaccDscaff34-snap-gene-0.29 (interacts with) VaccDscaff10-augustus-gene-93.17
-0.974957	118.955	Negative	interacts with	VaccDscaff31-snap-gene-213.31 (interacts with) VaccDscaff38-processed-gene-283.17	FALSE	interacts with	VaccDscaff31-snap-gene-213.31 (interacts with) VaccDscaff38-processed-gene-283.17
-0.975045	34.2068	Negative	interacts with	VaccDscaff31-snap-gene-213.31 (interacts with) VaccDscaff45-snap-gene-115.21	FALSE	interacts with	VaccDscaff31-snap-gene-213.31 (interacts with) VaccDscaff45-snap-gene-115.21
0.958137	127.694	Positive	interacts with	VaccDscaff34-snap-gene-0.29 (interacts with) VaccDscaff1-augustus-gene-404.27	FALSE	interacts with	VaccDscaff34-snap-gene-0.29 (interacts with) VaccDscaff1-augustus-gene-404.27
-0.95738	103.266	Negative	interacts with	VaccDscaff3-augustus-gene-158.19 (interacts with) VaccDscaff15-processed-gene-138.5	FALSE	interacts with	VaccDscaff3-augustus-gene-158.19 (interacts with) VaccDscaff15-processed-gene-138.5
0.960157	85.0109	Positive	interacts with	VaccDscaff34-snap-gene-0.29 (interacts with) VaccDscaff42-augustus-gene-12.25	FALSE	interacts with	VaccDscaff34-snap-gene-0.29 (interacts with) VaccDscaff42-augustus-gene-12.25
0.957458	44.2224	Positive	interacts with	VaccDscaff3-augustus-gene-158.19 (interacts with) VaccDscaff3-augustus-gene-6.45	FALSE	interacts with	VaccDscaff3-augustus-gene-158.19 (interacts with) VaccDscaff3-augustus-gene-6.45
0.965363	21.138	Positive	interacts with	VaccDscaff34-snap-gene-0.29 (interacts with) VaccDscaff30-processed-gene-305.28	FALSE	interacts with	VaccDscaff34-snap-gene-0.29 (interacts with) VaccDscaff30-processed-gene-305.28
0.967156	35.4711	Positive	interacts with	VaccDscaff34-snap-gene-0.29 (interacts with) VaccDscaff32-augustus-gene-315.40	FALSE	interacts with	VaccDscaff34-snap-gene-0.29 (interacts with) VaccDscaff32-augustus-gene-315.40
-0.957957	572.071	Negative	interacts with	VaccDscaff16-snap-gene-66.36 (interacts with) VaccDscaff19-augustus-gene-5.38	FALSE	interacts with	VaccDscaff16-snap-gene-66.36 (interacts with) VaccDscaff19-augustus-gene-5.38
-0.967206	189.929	Negative	interacts with	VaccDscaff16-snap-gene-66.36 (interacts with) VaccDscaff48-augustus-gene-104.43	FALSE	interacts with	VaccDscaff16-snap-gene-66.36 (interacts with) VaccDscaff48-augustus-gene-104.43
-0.951827	476.367	Negative	interacts with	VaccDscaff13-augustus-gene-353.27 (interacts with) VaccDscaff3-augustus-gene-6.45	FALSE	interacts with	VaccDscaff13-augustus-gene-353.27 (interacts with) VaccDscaff3-augustus-gene-6.45
0.962006	43.6787	Positive	interacts with	VaccDscaff13-augustus-gene-353.27 (interacts with) VaccDscaff79-processed-gene-6.3	FALSE	interacts with	VaccDscaff13-augustus-gene-353.27 (interacts with) VaccDscaff79-processed-gene-6.3
-0.978617	62.7426	Negative	interacts with	VaccDscaff31-snap-gene-213.31 (interacts with) VaccDscaff28-augustus-gene-340.36	FALSE	interacts with	VaccDscaff31-snap-gene-213.31 (interacts with) VaccDscaff28-augustus-gene-340.36
0.979079	141.879	Positive	interacts with	VaccDscaff31-snap-gene-213.31 (interacts with) VaccDscaff15-processed-gene-138.5	FALSE	interacts with	VaccDscaff31-snap-gene-213.31 (interacts with) VaccDscaff15-processed-gene-138.5
0.960937	16.4155	Positive	interacts with	VaccDscaff3-augustus-gene-158.19 (interacts with) VaccDscaff17-snap-gene-157.22	FALSE	interacts with	VaccDscaff3-augustus-gene-158.19 (interacts with) VaccDscaff17-snap-gene-157.22
-0.954278	282.312	Negative	interacts with	VaccDscaff9-snap-gene-67.39 (interacts with) VaccDscaff42-augustus-gene-12.25	FALSE	interacts with	VaccDscaff9-snap-gene-67.39 (interacts with) VaccDscaff42-augustus-gene-12.25
-0.962046	111.145	Negative	interacts with	VaccDscaff9-snap-gene-67.39 (interacts with) VaccDscaff32-augustus-gene-315.40	FALSE	interacts with	VaccDscaff9-snap-gene-67.39 (interacts with) VaccDscaff32-augustus-gene-315.40
0.961933	22.444	Positive	interacts with	VaccDscaff3-augustus-gene-158.19 (interacts with) VaccDscaff1236-augustus-gene-0.3	FALSE	interacts with	VaccDscaff3-augustus-gene-158.19 (interacts with) VaccDscaff1236-augustus-gene-0.3
-0.962391	60.7979	Negative	interacts with	VaccDscaff9-snap-gene-67.39 (interacts with) VaccDscaff30-processed-gene-305.28	FALSE	interacts with	VaccDscaff9-snap-gene-67.39 (interacts with) VaccDscaff30-processed-gene-305.28
0.967284	308.232	Positive	interacts with	VaccDscaff9-snap-gene-67.39 (interacts with) VaccDscaff5-augustus-gene-320.25	FALSE	interacts with	VaccDscaff9-snap-gene-67.39 (interacts with) VaccDscaff5-augustus-gene-320.25
0.967287	4	Positive	interacts with	VaccDscaff9-augustus-gene-1.20 (interacts with) VaccDscaff14-processed-gene-253.3	FALSE	interacts with	VaccDscaff9-augustus-gene-1.20 (interacts with) VaccDscaff14-processed-gene-253.3
-0.982721	56.4961	Negative	interacts with	VaccDscaff31-snap-gene-213.31 (interacts with) VaccDscaff19-augustus-gene-9.16	FALSE	interacts with	VaccDscaff31-snap-gene-213.31 (interacts with) VaccDscaff19-augustus-gene-9.16
0.952924	135.587	Positive	interacts with	VaccDscaff12-augustus-gene-302.25 (interacts with) VaccDscaff3-augustus-gene-6.45	FALSE	interacts with	VaccDscaff12-augustus-gene-302.25 (interacts with) VaccDscaff3-augustus-gene-6.45
0.987002	37.3307	Positive	interacts with	VaccDscaff31-snap-gene-213.31 (interacts with) VaccDscaff1-augustus-gene-341.27	FALSE	interacts with	VaccDscaff31-snap-gene-213.31 (interacts with) VaccDscaff1-augustus-gene-341.27
0.955973	194.161	Positive	interacts with	VaccDscaff12-augustus-gene-302.25 (interacts with) VaccDscaff28-augustus-gene-340.36	FALSE	interacts with	VaccDscaff12-augustus-gene-302.25 (interacts with) VaccDscaff28-augustus-gene-340.36
-0.950773	28.0106	Negative	interacts with	VaccDscaff12-processed-gene-111.6 (interacts with) VaccDscaff51-augustus-gene-16.34	FALSE	interacts with	VaccDscaff12-processed-gene-111.6 (interacts with) VaccDscaff51-augustus-gene-16.34
0.965978	33.7039	Positive	interacts with	VaccDscaff3-augustus-gene-158.19 (interacts with) VaccDscaff48-augustus-gene-100.32	FALSE	interacts with	VaccDscaff3-augustus-gene-158.19 (interacts with) VaccDscaff48-augustus-gene-100.32
0.956985	226.359	Positive	interacts with	VaccDscaff12-augustus-gene-302.25 (interacts with) VaccDscaff19-augustus-gene-9.16	FALSE	interacts with	VaccDscaff12-augustus-gene-302.25 (interacts with) VaccDscaff19-augustus-gene-9.16
-0.952402	26.9189	Negative	interacts with	VaccDscaff12-processed-gene-111.6 (interacts with) VaccDscaff17-snap-gene-157.22	FALSE	interacts with	VaccDscaff12-processed-gene-111.6 (interacts with) VaccDscaff17-snap-gene-157.22
0.964428	207.574	Positive	interacts with	VaccDscaff12-augustus-gene-302.25 (interacts with) VaccDscaff4-augustus-gene-50.29	FALSE	interacts with	VaccDscaff12-augustus-gene-302.25 (interacts with) VaccDscaff4-augustus-gene-50.29
0.953615	68.1426	Positive	interacts with	VaccDscaff12-processed-gene-111.6 (interacts with) VaccDscaff883-augustus-gene-0.6	FALSE	interacts with	VaccDscaff12-processed-gene-111.6 (interacts with) VaccDscaff883-augustus-gene-0.6
-0.955364	47.4077	Negative	interacts with	VaccDscaff12-processed-gene-111.6 (interacts with) VaccDscaff27-snap-gene-117.30	FALSE	interacts with	VaccDscaff12-processed-gene-111.6 (interacts with) VaccDscaff27-snap-gene-117.30
0.95332	189.831	Positive	interacts with	VaccDscaff36-augustus-gene-113.22 (interacts with) VaccDscaff21-augustus-gene-73.22	FALSE	interacts with	VaccDscaff36-augustus-gene-113.22 (interacts with) VaccDscaff21-augustus-gene-73.22
-0.971064	49.8317	Negative	interacts with	VaccDscaff3-augustus-gene-158.19 (interacts with) VaccDscaff1-augustus-gene-341.27	FALSE	interacts with	VaccDscaff3-augustus-gene-158.19 (interacts with) VaccDscaff1-augustus-gene-341.27
0.954032	297.327	Positive	interacts with	VaccDscaff36-augustus-gene-113.22 (interacts with) VaccDscaff19-augustus-gene-5.38	FALSE	interacts with	VaccDscaff36-augustus-gene-113.22 (interacts with) VaccDscaff19-augustus-gene-5.38
0.972038	50.8609	Positive	interacts with	VaccDscaff3-augustus-gene-158.19 (interacts with) VaccDscaff28-augustus-gene-340.36	FALSE	interacts with	VaccDscaff3-augustus-gene-158.19 (interacts with) VaccDscaff28-augustus-gene-340.36
0.957083	11.5697	Positive	interacts with	VaccDscaff36-augustus-gene-113.22 (interacts with) VaccDscaff17-processed-gene-380.10	FALSE	interacts with	VaccDscaff36-augustus-gene-113.22 (interacts with) VaccDscaff17-processed-gene-380.10
0.977643	93.4605	Positive	interacts with	VaccDscaff3-augustus-gene-158.19 (interacts with) VaccDscaff38-processed-gene-283.17	FALSE	interacts with	VaccDscaff3-augustus-gene-158.19 (interacts with) VaccDscaff38-processed-gene-283.17
0.97882	52.2401	Positive	interacts with	VaccDscaff3-augustus-gene-158.19 (interacts with) VaccDscaff19-augustus-gene-9.16	FALSE	interacts with	VaccDscaff3-augustus-gene-158.19 (interacts with) VaccDscaff19-augustus-gene-9.16
0.957912	103.018	Positive	interacts with	VaccDscaff12-processed-gene-111.6 (interacts with) VaccDscaff15-processed-gene-138.5	FALSE	interacts with	VaccDscaff12-processed-gene-111.6 (interacts with) VaccDscaff15-processed-gene-138.5
0.961665	85.2707	Positive	interacts with	VaccDscaff12-processed-gene-111.6 (interacts with) VaccDscaff24-augustus-gene-239.14	FALSE	interacts with	VaccDscaff12-processed-gene-111.6 (interacts with) VaccDscaff24-augustus-gene-239.14
0.962233	36.6451	Positive	interacts with	VaccDscaff12-processed-gene-111.6 (interacts with) VaccDscaff5-augustus-gene-320.25	FALSE	interacts with	VaccDscaff12-processed-gene-111.6 (interacts with) VaccDscaff5-augustus-gene-320.25
0.955776	210.936	Positive	interacts with	VaccDscaff35-augustus-gene-56.39 (interacts with) VaccDscaff3-augustus-gene-6.45	FALSE	interacts with	VaccDscaff35-augustus-gene-56.39 (interacts with) VaccDscaff3-augustus-gene-6.45
-0.965928	95.0058	Negative	interacts with	VaccDscaff12-processed-gene-111.6 (interacts with) VaccDscaff38-processed-gene-283.17	FALSE	interacts with	VaccDscaff12-processed-gene-111.6 (interacts with) VaccDscaff38-processed-gene-283.17
0.951641	170.252	Positive	interacts with	VaccDscaff45-augustus-gene-209.29 (interacts with) VaccDscaff883-augustus-gene-0.6	FALSE	interacts with	VaccDscaff45-augustus-gene-209.29 (interacts with) VaccDscaff883-augustus-gene-0.6
-0.956956	122.499	Negative	interacts with	VaccDscaff45-augustus-gene-209.29 (interacts with) VaccDscaff38-processed-gene-283.17	FALSE	interacts with	VaccDscaff45-augustus-gene-209.29 (interacts with) VaccDscaff38-processed-gene-283.17
-0.959097	31.5502	Negative	interacts with	VaccDscaff45-augustus-gene-209.29 (interacts with) VaccDscaff1236-augustus-gene-0.3	FALSE	interacts with	VaccDscaff45-augustus-gene-209.29 (interacts with) VaccDscaff1236-augustus-gene-0.3
0.96132	120.363	Positive	interacts with	VaccDscaff45-augustus-gene-209.29 (interacts with) VaccDscaff15-processed-gene-138.5	FALSE	interacts with	VaccDscaff45-augustus-gene-209.29 (interacts with) VaccDscaff15-processed-gene-138.5
-0.961778	88.4458	Negative	interacts with	VaccDscaff45-augustus-gene-209.29 (interacts with) VaccDscaff28-augustus-gene-340.36	FALSE	interacts with	VaccDscaff45-augustus-gene-209.29 (interacts with) VaccDscaff28-augustus-gene-340.36
0.967869	114.443	Positive	interacts with	VaccDscaff45-augustus-gene-209.29 (interacts with) VaccDscaff24-augustus-gene-239.14	FALSE	interacts with	VaccDscaff45-augustus-gene-209.29 (interacts with) VaccDscaff24-augustus-gene-239.14
-0.950112	155.864	Negative	interacts with	VaccDscaff18-augustus-gene-6.29 (interacts with) VaccDscaff15-snap-gene-54.21	FALSE	interacts with	VaccDscaff18-augustus-gene-6.29 (interacts with) VaccDscaff15-snap-gene-54.21
-0.953061	92.0723	Negative	interacts with	VaccDscaff18-augustus-gene-6.29 (interacts with) VaccDscaff24-snap-gene-313.20	FALSE	interacts with	VaccDscaff18-augustus-gene-6.29 (interacts with) VaccDscaff24-snap-gene-313.20
0.951702	21.2195	Positive	interacts with	VaccDscaff6-augustus-gene-386.22 (interacts with) VaccDscaff17-snap-gene-157.22	FALSE	interacts with	VaccDscaff6-augustus-gene-386.22 (interacts with) VaccDscaff17-snap-gene-157.22
0.957586	179.088	Positive	interacts with	VaccDscaff18-augustus-gene-6.29 (interacts with) VaccDscaff15-processed-gene-138.5	FALSE	interacts with	VaccDscaff18-augustus-gene-6.29 (interacts with) VaccDscaff15-processed-gene-138.5
-0.958154	19.8705	Negative	interacts with	VaccDscaff18-augustus-gene-6.29 (interacts with) VaccDscaff22-processed-gene-85.11	FALSE	interacts with	VaccDscaff18-augustus-gene-6.29 (interacts with) VaccDscaff22-processed-gene-85.11
0.95238	52.2793	Positive	interacts with	VaccDscaff6-augustus-gene-386.22 (interacts with) VaccDscaff3-augustus-gene-6.45	FALSE	interacts with	VaccDscaff6-augustus-gene-386.22 (interacts with) VaccDscaff3-augustus-gene-6.45
-0.959108	204.717	Negative	interacts with	VaccDscaff18-augustus-gene-6.29 (interacts with) VaccDscaff38-processed-gene-283.17	FALSE	interacts with	VaccDscaff18-augustus-gene-6.29 (interacts with) VaccDscaff38-processed-gene-283.17
0.955016	28.4627	Positive	interacts with	VaccDscaff6-augustus-gene-386.22 (interacts with) VaccDscaff1236-augustus-gene-0.3	FALSE	interacts with	VaccDscaff6-augustus-gene-386.22 (interacts with) VaccDscaff1236-augustus-gene-0.3
-0.950439	113.809	Negative	interacts with	VaccDscaff43-augustus-gene-237.30 (interacts with) VaccDscaff24-augustus-gene-239.14	FALSE	interacts with	VaccDscaff43-augustus-gene-237.30 (interacts with) VaccDscaff24-augustus-gene-239.14
-0.960506	29.9021	Negative	interacts with	VaccDscaff18-augustus-gene-6.29 (interacts with) VaccDscaff19-augustus-gene-5.38	FALSE	interacts with	VaccDscaff18-augustus-gene-6.29 (interacts with) VaccDscaff19-augustus-gene-5.38
-0.95107	108.499	Negative	interacts with	VaccDscaff43-augustus-gene-237.30 (interacts with) VaccDscaff883-augustus-gene-0.6	FALSE	interacts with	VaccDscaff43-augustus-gene-237.30 (interacts with) VaccDscaff883-augustus-gene-0.6
-0.960691	38.9875	Negative	interacts with	VaccDscaff18-augustus-gene-6.29 (interacts with) VaccDscaff24-snap-gene-356.29	FALSE	interacts with	VaccDscaff18-augustus-gene-6.29 (interacts with) VaccDscaff24-snap-gene-356.29
0.956965	43.3402	Positive	interacts with	VaccDscaff6-augustus-gene-386.22 (interacts with) VaccDscaff48-augustus-gene-100.32	FALSE	interacts with	VaccDscaff6-augustus-gene-386.22 (interacts with) VaccDscaff48-augustus-gene-100.32
-0.95152	22.9061	Negative	interacts with	VaccDscaff43-augustus-gene-237.30 (interacts with) VaccDscaff7-augustus-gene-185.19	FALSE	interacts with	VaccDscaff43-augustus-gene-237.30 (interacts with) VaccDscaff7-augustus-gene-185.19
-0.962184	46.5484	Negative	interacts with	VaccDscaff18-augustus-gene-6.29 (interacts with) VaccDscaff21-augustus-gene-73.22	FALSE	interacts with	VaccDscaff18-augustus-gene-6.29 (interacts with) VaccDscaff21-augustus-gene-73.22
-0.951639	15.4514	Negative	interacts with	VaccDscaff43-augustus-gene-237.30 (interacts with) VaccDscaff22-augustus-gene-141.31	FALSE	interacts with	VaccDscaff43-augustus-gene-237.30 (interacts with) VaccDscaff22-augustus-gene-141.31
0.963268	171.946	Positive	interacts with	VaccDscaff18-augustus-gene-6.29 (interacts with) VaccDscaff24-augustus-gene-239.14	FALSE	interacts with	VaccDscaff18-augustus-gene-6.29 (interacts with) VaccDscaff24-augustus-gene-239.14
-0.958857	28.3074	Negative	interacts with	VaccDscaff6-augustus-gene-386.22 (interacts with) VaccDscaff5-augustus-gene-320.25	FALSE	interacts with	VaccDscaff6-augustus-gene-386.22 (interacts with) VaccDscaff5-augustus-gene-320.25
-0.968173	29.2408	Negative	interacts with	VaccDscaff18-augustus-gene-6.29 (interacts with) VaccDscaff48-augustus-gene-104.43	FALSE	interacts with	VaccDscaff18-augustus-gene-6.29 (interacts with) VaccDscaff48-augustus-gene-104.43
-0.959188	28.2364	Negative	interacts with	VaccDscaff6-augustus-gene-386.22 (interacts with) VaccDscaff10-augustus-gene-93.17	FALSE	interacts with	VaccDscaff6-augustus-gene-386.22 (interacts with) VaccDscaff10-augustus-gene-93.17
-0.952603	22.4531	Negative	interacts with	VaccDscaff43-augustus-gene-237.30 (interacts with) VaccDscaff44-snap-gene-106.30	FALSE	interacts with	VaccDscaff43-augustus-gene-237.30 (interacts with) VaccDscaff44-snap-gene-106.30
-0.953096	34.6646	Negative	interacts with	VaccDscaff43-augustus-gene-237.30 (interacts with) VaccDscaff8-augustus-gene-166.10	FALSE	interacts with	VaccDscaff43-augustus-gene-237.30 (interacts with) VaccDscaff8-augustus-gene-166.10
0.96004	154.336	Positive	interacts with	VaccDscaff6-augustus-gene-386.22 (interacts with) VaccDscaff38-processed-gene-283.17	FALSE	interacts with	VaccDscaff6-augustus-gene-386.22 (interacts with) VaccDscaff38-processed-gene-283.17
0.953282	56.3758	Positive	interacts with	VaccDscaff43-augustus-gene-237.30 (interacts with) VaccDscaff37-augustus-gene-297.17	FALSE	interacts with	VaccDscaff43-augustus-gene-237.30 (interacts with) VaccDscaff37-augustus-gene-297.17
0.953776	36.5426	Positive	interacts with	VaccDscaff43-augustus-gene-237.30 (interacts with) VaccDscaff43-augustus-gene-262.23	FALSE	interacts with	VaccDscaff43-augustus-gene-237.30 (interacts with) VaccDscaff43-augustus-gene-262.23
-0.951831	76.7139	Negative	interacts with	VaccDscaff16-snap-gene-123.42 (interacts with) VaccDscaff15-augustus-gene-249.30	FALSE	interacts with	VaccDscaff16-snap-gene-123.42 (interacts with) VaccDscaff15-augustus-gene-249.30
0.957092	457.806	Positive	interacts with	VaccDscaff16-snap-gene-123.42 (interacts with) VaccDscaff24-augustus-gene-239.14	FALSE	interacts with	VaccDscaff16-snap-gene-123.42 (interacts with) VaccDscaff24-augustus-gene-239.14
0.963205	71.0538	Positive	interacts with	VaccDscaff6-augustus-gene-386.22 (interacts with) VaccDscaff1-augustus-gene-404.27	FALSE	interacts with	VaccDscaff6-augustus-gene-386.22 (interacts with) VaccDscaff1-augustus-gene-404.27
0.954372	49.3073	Positive	interacts with	VaccDscaff43-augustus-gene-237.30 (interacts with) VaccDscaff55-augustus-gene-6.24	FALSE	interacts with	VaccDscaff43-augustus-gene-237.30 (interacts with) VaccDscaff55-augustus-gene-6.24
-0.961164	156.259	Negative	interacts with	VaccDscaff16-snap-gene-123.42 (interacts with) VaccDscaff13-augustus-gene-144.37	FALSE	interacts with	VaccDscaff16-snap-gene-123.42 (interacts with) VaccDscaff13-augustus-gene-144.37
-0.968284	76.0163	Negative	interacts with	VaccDscaff16-snap-gene-123.42 (interacts with) VaccDscaff51-augustus-gene-16.34	FALSE	interacts with	VaccDscaff16-snap-gene-123.42 (interacts with) VaccDscaff51-augustus-gene-16.34
0.954712	127	Positive	interacts with	VaccDscaff43-augustus-gene-237.30 (interacts with) VaccDscaff38-processed-gene-283.17	FALSE	interacts with	VaccDscaff43-augustus-gene-237.30 (interacts with) VaccDscaff38-processed-gene-283.17
-0.968379	762	Negative	interacts with	VaccDscaff19-augustus-gene-263.36 (interacts with) VaccDscaff34-augustus-gene-72.27	FALSE	interacts with	VaccDscaff19-augustus-gene-263.36 (interacts with) VaccDscaff34-augustus-gene-72.27
-0.950289	32.727	Negative	interacts with	VaccDscaff20-snap-gene-241.28 (interacts with) VaccDscaff32-augustus-gene-315.40	FALSE	interacts with	VaccDscaff20-snap-gene-241.28 (interacts with) VaccDscaff32-augustus-gene-315.40
-0.954904	26.5046	Negative	interacts with	VaccDscaff43-augustus-gene-237.30 (interacts with) VaccDscaff17-augustus-gene-265.26	FALSE	interacts with	VaccDscaff43-augustus-gene-237.30 (interacts with) VaccDscaff17-augustus-gene-265.26
-0.955126	12.7061	Negative	interacts with	VaccDscaff43-augustus-gene-237.30 (interacts with) VaccDscaff37-augustus-gene-104.17	FALSE	interacts with	VaccDscaff43-augustus-gene-237.30 (interacts with) VaccDscaff37-augustus-gene-104.17
-0.950782	18.9935	Negative	interacts with	VaccDscaff20-snap-gene-241.28 (interacts with) VaccDscaff43-augustus-gene-237.30	FALSE	interacts with	VaccDscaff20-snap-gene-241.28 (interacts with) VaccDscaff43-augustus-gene-237.30
-0.95528	27.6391	Negative	interacts with	VaccDscaff43-augustus-gene-237.30 (interacts with) VaccDscaff40-processed-gene-0.5	FALSE	interacts with	VaccDscaff43-augustus-gene-237.30 (interacts with) VaccDscaff40-processed-gene-0.5
0.951467	39.4409	Positive	interacts with	VaccDscaff20-snap-gene-241.28 (interacts with) VaccDscaff1-augustus-gene-341.27	FALSE	interacts with	VaccDscaff20-snap-gene-241.28 (interacts with) VaccDscaff1-augustus-gene-341.27
-0.955489	32.0505	Negative	interacts with	VaccDscaff43-augustus-gene-237.30 (interacts with) VaccDscaff2-augustus-gene-266.30	FALSE	interacts with	VaccDscaff43-augustus-gene-237.30 (interacts with) VaccDscaff2-augustus-gene-266.30
-0.959383	61.4495	Negative	interacts with	VaccDscaff22-processed-gene-95.7 (interacts with) VaccDscaff10-augustus-gene-93.17	FALSE	interacts with	VaccDscaff22-processed-gene-95.7 (interacts with) VaccDscaff10-augustus-gene-93.17
-0.951657	50.405	Negative	interacts with	VaccDscaff20-snap-gene-241.28 (interacts with) VaccDscaff28-augustus-gene-340.36	FALSE	interacts with	VaccDscaff20-snap-gene-241.28 (interacts with) VaccDscaff28-augustus-gene-340.36
-0.955558	20.1398	Negative	interacts with	VaccDscaff43-augustus-gene-237.30 (interacts with) VaccDscaff7-augustus-gene-205.12	FALSE	interacts with	VaccDscaff43-augustus-gene-237.30 (interacts with) VaccDscaff7-augustus-gene-205.12
0.960299	90.0381	Positive	interacts with	VaccDscaff22-processed-gene-95.7 (interacts with) VaccDscaff42-augustus-gene-12.25	FALSE	interacts with	VaccDscaff22-processed-gene-95.7 (interacts with) VaccDscaff42-augustus-gene-12.25
0.952128	41.4811	Positive	interacts with	VaccDscaff20-snap-gene-241.28 (interacts with) VaccDscaff10-augustus-gene-93.17	FALSE	interacts with	VaccDscaff20-snap-gene-241.28 (interacts with) VaccDscaff10-augustus-gene-93.17
0.966481	57.0106	Positive	interacts with	VaccDscaff6-augustus-gene-386.22 (interacts with) VaccDscaff19-augustus-gene-9.16	FALSE	interacts with	VaccDscaff6-augustus-gene-386.22 (interacts with) VaccDscaff19-augustus-gene-9.16
0.960633	56.3309	Positive	interacts with	VaccDscaff22-processed-gene-95.7 (interacts with) VaccDscaff32-augustus-gene-315.40	FALSE	interacts with	VaccDscaff22-processed-gene-95.7 (interacts with) VaccDscaff32-augustus-gene-315.40
0.953594	14.5663	Positive	interacts with	VaccDscaff20-snap-gene-241.28 (interacts with) VaccDscaff22-augustus-gene-46.36	FALSE	interacts with	VaccDscaff20-snap-gene-241.28 (interacts with) VaccDscaff22-augustus-gene-46.36
0.953953	25.9485	Positive	interacts with	VaccDscaff20-snap-gene-241.28 (interacts with) VaccDscaff5-augustus-gene-320.25	FALSE	interacts with	VaccDscaff20-snap-gene-241.28 (interacts with) VaccDscaff5-augustus-gene-320.25
-0.954383	49.9483	Negative	interacts with	VaccDscaff20-snap-gene-241.28 (interacts with) VaccDscaff4-augustus-gene-50.29	FALSE	interacts with	VaccDscaff20-snap-gene-241.28 (interacts with) VaccDscaff4-augustus-gene-50.29
-0.955753	141.991	Negative	interacts with	VaccDscaff43-augustus-gene-237.30 (interacts with) VaccDscaff15-processed-gene-138.5	FALSE	interacts with	VaccDscaff43-augustus-gene-237.30 (interacts with) VaccDscaff15-processed-gene-138.5
0.963304	220.64	Positive	interacts with	VaccDscaff22-processed-gene-95.7 (interacts with) VaccDscaff19-augustus-gene-9.16	FALSE	interacts with	VaccDscaff22-processed-gene-95.7 (interacts with) VaccDscaff19-augustus-gene-9.16
-0.956351	17.077	Negative	interacts with	VaccDscaff20-snap-gene-241.28 (interacts with) VaccDscaff1236-augustus-gene-0.3	FALSE	interacts with	VaccDscaff20-snap-gene-241.28 (interacts with) VaccDscaff1236-augustus-gene-0.3
-0.957952	16.2689	Negative	interacts with	VaccDscaff43-augustus-gene-237.30 (interacts with) VaccDscaff28-processed-gene-13.5	FALSE	interacts with	VaccDscaff43-augustus-gene-237.30 (interacts with) VaccDscaff28-processed-gene-13.5
-0.952518	187.277	Negative	interacts with	VaccDscaff46-augustus-gene-93.25 (interacts with) VaccDscaff1-augustus-gene-341.27	FALSE	interacts with	VaccDscaff46-augustus-gene-93.25 (interacts with) VaccDscaff1-augustus-gene-341.27
-0.967466	48.207	Negative	interacts with	VaccDscaff6-augustus-gene-386.22 (interacts with) VaccDscaff883-augustus-gene-0.6	FALSE	interacts with	VaccDscaff6-augustus-gene-386.22 (interacts with) VaccDscaff883-augustus-gene-0.6
0.958058	12.0304	Positive	interacts with	VaccDscaff43-augustus-gene-237.30 (interacts with) VaccDscaff95-augustus-gene-1.32	FALSE	interacts with	VaccDscaff43-augustus-gene-237.30 (interacts with) VaccDscaff95-augustus-gene-1.32
-0.958147	50.8292	Negative	interacts with	VaccDscaff20-snap-gene-241.28 (interacts with) VaccDscaff13-augustus-gene-144.37	FALSE	interacts with	VaccDscaff20-snap-gene-241.28 (interacts with) VaccDscaff13-augustus-gene-144.37
-0.95831	21.1501	Negative	interacts with	VaccDscaff43-augustus-gene-237.30 (interacts with) VaccDscaff46-augustus-gene-20.26	FALSE	interacts with	VaccDscaff43-augustus-gene-237.30 (interacts with) VaccDscaff46-augustus-gene-20.26
0.954619	34.6448	Positive	interacts with	VaccDscaff46-augustus-gene-93.25 (interacts with) VaccDscaff39-augustus-gene-4.25	FALSE	interacts with	VaccDscaff46-augustus-gene-93.25 (interacts with) VaccDscaff39-augustus-gene-4.25
0.95547	121.865	Positive	interacts with	VaccDscaff46-augustus-gene-93.25 (interacts with) VaccDscaff48-augustus-gene-100.32	FALSE	interacts with	VaccDscaff46-augustus-gene-93.25 (interacts with) VaccDscaff48-augustus-gene-100.32
0.959212	26.1778	Positive	interacts with	VaccDscaff20-snap-gene-241.28 (interacts with) VaccDscaff18-processed-gene-145.12	FALSE	interacts with	VaccDscaff20-snap-gene-241.28 (interacts with) VaccDscaff18-processed-gene-145.12
0.957409	211.862	Positive	interacts with	VaccDscaff46-augustus-gene-93.25 (interacts with) VaccDscaff19-augustus-gene-9.16	FALSE	interacts with	VaccDscaff46-augustus-gene-93.25 (interacts with) VaccDscaff19-augustus-gene-9.16
-0.960999	48.9927	Negative	interacts with	VaccDscaff20-snap-gene-241.28 (interacts with) VaccDscaff19-augustus-gene-9.16	FALSE	interacts with	VaccDscaff20-snap-gene-241.28 (interacts with) VaccDscaff19-augustus-gene-9.16
0.969227	23.0968	Positive	interacts with	VaccDscaff6-augustus-gene-386.22 (interacts with) VaccDscaff5-augustus-gene-381.33	FALSE	interacts with	VaccDscaff6-augustus-gene-386.22 (interacts with) VaccDscaff5-augustus-gene-381.33
-0.95788	15.3098	Negative	interacts with	VaccDscaff46-augustus-gene-93.25 (interacts with) VaccDscaff42-processed-gene-73.2	FALSE	interacts with	VaccDscaff46-augustus-gene-93.25 (interacts with) VaccDscaff42-processed-gene-73.2
-0.962799	15.5449	Negative	interacts with	VaccDscaff20-snap-gene-241.28 (interacts with) VaccDscaff11-augustus-gene-46.23	FALSE	interacts with	VaccDscaff20-snap-gene-241.28 (interacts with) VaccDscaff11-augustus-gene-46.23
-0.965786	31.2984	Negative	interacts with	VaccDscaff20-snap-gene-241.28 (interacts with) VaccDscaff27-snap-gene-117.30	FALSE	interacts with	VaccDscaff20-snap-gene-241.28 (interacts with) VaccDscaff27-snap-gene-117.30
0.97231	30.0827	Positive	interacts with	VaccDscaff6-augustus-gene-386.22 (interacts with) VaccDscaff27-snap-gene-117.30	FALSE	interacts with	VaccDscaff6-augustus-gene-386.22 (interacts with) VaccDscaff27-snap-gene-117.30
-0.965953	37.0008	Negative	interacts with	VaccDscaff20-snap-gene-241.28 (interacts with) VaccDscaff48-augustus-gene-100.32	FALSE	interacts with	VaccDscaff20-snap-gene-241.28 (interacts with) VaccDscaff48-augustus-gene-100.32
0.983976	21.7896	Positive	interacts with	VaccDscaff6-augustus-gene-386.22 (interacts with) VaccDscaff30-processed-gene-305.28	FALSE	interacts with	VaccDscaff6-augustus-gene-386.22 (interacts with) VaccDscaff30-processed-gene-305.28
[truncated: 1,173 more rows]

## Sheet: Fig7A-node
Degree	flowering_develop	hormone_signal	hormone_syn_met	name	shared name	selected	TF_family	TFs
[truncated: 392 more rows]

[truncated: 6 more sheets: Fig7B-edge, Fig7B-node, Fig7C-edge, Fig7C-node, Fig7D-edge, Fig7D-node]
