# Supplementary material for: Transcriptome Dynamics of Terminal Buds During Flower Bud Morphogenesis in Blueberry
Source: Genes (Basel). 2026 Jul 21;17(7):837. doi: 10.3390/genes17070837 (PMC13410079; doi:10.3390/genes17070837)
Supplement: Supplementary file 1 [file genes-17-00837-s001.zip › Table S1. Primer sequences for qPCR.xlsx]

## Sheet: Sheet1
Name	Gene ID	Forward Primer (5ˊ→3ˊ)	Reverse Prime (5ˊ→3ˊ)
ACTIN	VaccDscaff38-augustus-gene-112.28	GAGAGATTCAGATGCCCAGAAG	GGACAATGGATGGACCAGATT
AP1	VaccDscaff35-processed-gene-253.33	GTCGTTCGGGGTTGCTGA	TGGTTCTTTTTGGTCCTTAC
FUL1-1	VaccDscaff42-snap-gene-145.39	AGATAAATCGGCAGGTGA	TATGTGTTTGAGAGCAGTC
FUL1-2	VaccDscaff30-augustus-gene-319.17	AGAGGATAGAGAACAAGG	TGAAGGTCAGAGATAGATT
CEN1	VaccDscaff26-augustus-gene-65.43	ACCTCGTGTTGAGATTGG	AGTGGAGATGTTCCCGTAG
SPL1	VaccDscaff15-processed-gene-138.5	TCCACCTACTATTATCTCCTCA	CTTCCTCGTCATCGTCCT
TM6	VaccDscaff32-augustus-gene-320.28	TCTGTTCTCTGCGATGCC	TGCTCCAAGCTCTTTACCT
SPL13A	VaccDscaff34-augustus-gene-72.27	AATAGGGTTGGCAATGAGT	TTCTGGCTGAGGCTTTCT
ULT1	VaccDscaff10-augustus-gene-89.24	ATGCTGTTGGGAGGCTTA	TGATCTTTGGGACTTATTGG
SEP3	VaccDscaff3-augustus-gene-198.30	AACCTCCTCAACACCATCA	GCGTGCGTCCTTACTTAT
AGL9	VaccDscaff9-augustus-gene-224.37	AGTAGTCAGCAGGAGTATTTG	GTTTCAGGCTCTTATTCG
FPA	VaccDscaff9-snap-gene-97.31	CTCTACAGTCCAGCAACGG	CCCTAAATAACGCAGAAAGTC
FRL5	VaccDscaff16-augustus-gene-258.27	GCTTTGGGCTTTGTGATA	ACTGGCGGAAAATGTAAC
SIZ1	VaccDscaff24-snap-gene-313.20	TCGCAGTTGCTCGGGATT	CCTTCTGACTCTTTGGGTAT
AGL12	VaccDscaff14-augustus-gene-173.24	TAGTGGGAGGTTGTCTGC	CATAGTTCCTTTGGTGGC
AGL42	VaccDscaff21-augustus-gene-73.22	CGTAGGAATGGGCTGTTG	TTGCTGCTTCTTGCTTGAGT
